# Supplementary material for: MetDecode: methylation-based deconvolution of cell-free DNA for noninvasive multi-cancer typing
Source: Bioinformatics. 2024 Aug 23;40(9):btae522. doi: 10.1093/bioinformatics/btae522 (PMC11379469; doi:10.1093/bioinformatics/btae522)
Supplement: btae522_Supplementary_Data [file btae522_supplementary_data.zip › Supplementary file 2.xlsx]

## Sheet: SupplementaryTable1
Supplementary Table 1 Metadata of the whole-genome bisulfite sequencing data used for building the reference atlas
Sample	Tumor tissue	Subtype	Source	Stage	Source ID	Type
CESC_1	Cervix	Cervical Squamous cell carcinoma	Inhouse	IIIC1	NA	Primary Tumor
CESC_2	Cervix	Cervical Squamous cell carcinoma	Inhouse	IVB	NA	Primary Tumor
CESC_3	Cervix	Cervical Squamous cell carcinoma	Inhouse	IIIB	NA	Primary Tumor
CEAD_1	Cervix	Cervical Adenocarcinoma	Inhouse	IIIC2	NA	Primary Tumor
CEAD_2	Cervix	Cervical Adenocarcinoma	Inhouse	IVA	NA	Primary Tumor
OV_1	Ovary	High grade serous ovarian cancer	Inhouse	IIIC	NA	Primary Tumor
OV_2	Ovary	High grade serous ovarian cancer	Inhouse	IIIC	NA	Primary Tumor
OV_3	Ovary	High grade serous ovarian cancer	Inhouse	IIIC	NA	Primary Tumor
BRCA_1	Breast	Breast Invasive Carcinoma	TCGA	IIIC	TCGA-A2-A0YG-01A-21D-A19F-05	Primary Tumor
BRCA_2	Breast	Breast Invasive Carcinoma	TCGA	IIA	TCGA-A7-A0CE-01A-11D-A148-05	Primary Tumor
BRCA_3	Breast	Breast Invasive Carcinoma	TCGA	IIA	TCGA-A2-A04X-01A-21D-A19F-05	Primary Tumor
BRCA_4	Breast	Breast Invasive Carcinoma	TCGA	IIA	TCGA-E2-A15H-01A-11D-A19F-05	Primary Tumor
BRCA_5	Breast	Breast Invasive Carcinoma	TCGA	IIIA	TCGA-A8-A07I-01A-11D-A19F-05	Primary Tumor
READ_1	Rectum	Rectal Adenocarcinoma	TCGA	IV	TCGA-AF-2689-01A-01D-2294-05	Primary Tumor
READ_2	Rectum	Rectal Adenocarcinoma	TCGA	IIA	TCGA-AG-3593-01A-01D-2294-05	Primary Tumor
COAD_1	Colon	Colon Adenocarcinoma	TCGA	I	TCGA-AA-A00R-01A-01D-A22T-05	Primary Tumor
COAD_2	Colon	Colon Adenocarcinoma	TCGA	IIA	TCGA-AA-3518-01A-02D-1518-05	Primary Tumor
Sample	Cell type	Subtype	Source	ID
cd4tcell_1	CD4 Tcell	CD4-positive, alpha-beta T cell	BLUEPRINT	S007DD
cd4tcell_2	CD4 Tcell	CD4-positive, alpha-beta T cell	BLUEPRINT	S007G7
cd4tcell_3	CD4 Tcell	CD4-positive, alpha-beta T cell	BLUEPRINT	S008H1
cd4tcell_4	CD4 Tcell	CD4-positive, alpha-beta T cell	BLUEPRINT	S009W4
cd8tcell_1	CD8 Tcell	CD8-positive, alpha-beta T cell	BLUEPRINT	C00256
cd8tcell_2	CD8 Tcell	CD8-positive, alpha-beta T cell	BLUEPRINT	C003VO
monocyte_1	Monocyte	monocyte	BLUEPRINT	Primary_monocytes_Donor_D
monocyte_2	Monocyte	monocyte	BLUEPRINT	Primary_monocytes_Donor_G
monocyte_3	Monocyte	monocyte	BLUEPRINT	N000314138902
naturalkillercell_1	Natural killer cell	cytotoxic CD56-dim natural killer cell	BLUEPRINT	C002CT
naturalkillercell_2	Natural killer cell	cytotoxic CD56-dim natural killer cell	BLUEPRINT	C006G5
neutrophil_1	Neutrophil	mature neutrophil	BLUEPRINT	C000S5
neutrophil_2	Neutrophil	mature neutrophil	BLUEPRINT	C0010K
neutrophil_3	Neutrophil	mature neutrophil	BLUEPRINT	C0011I
neutrophil_4	Neutrophil	mature neutrophil	BLUEPRINT	C001UY
neutrophil_5	Neutrophil	mature neutrophil	BLUEPRINT	PB100713
neutrophil_6	Neutrophil	mature neutrophil	BLUEPRINT	PB130513
neutrophil_7	Neutrophil	mature neutrophil	BLUEPRINT	PB270313
erythroblast_1	Erythroblast	erythroblast	BLUEPRINT	S002R5
erythroblast_2	Erythroblast	erythroblast	BLUEPRINT	S002S3
bcell 1	B cell	-	GEO	cd ..
bcell 2	B cell	-	GEO	GSM5652317
bcell 3	B cell	-	GEO	GSM5652318

## Sheet: SupplementaryTable2
Supplementary table 2. Deconvolution results of in-silico mix using MetDecode with 100bp and 1 unknown
Sample	erythroblast-1	erythroblast-2	neutrophil-1	neutrophil-2	neutrophil-3	neutrophil-4	neutrophil-5	neutrophil-6	neutrophil-7	monocyte-1	monocyte-2	monocyte-3	naturalkillercell-1	naturalkillercell-2	cd4tcell-5	cd4tcell-6	cd4tcell-7	cd4tcell-8	cd8tcell-1	cd8tcell-2	bcell-1	bcell-2	bcell-3	BRCA-1	BRCA-2	BRCA-3	BRCA-4	BRCA-5	COAD-1	COAD-2	READ-1	READ-2	OV-1	OV-2	OV-3	CESC-4	CESC-1	CESC-2	CEAD-3	CEAD-1	Unknown-1
Colo_rep2_Dep6_Tu0.5	0	0	2.403	33.433	2.138	10.226	0	15.959	0	0.234	35.605	0	0	0	0	0	0	0	0	0	0	0	0	0	0	0	0	0	0	0	0	0	0	0	0	0	0	0	0	0	0
Colo_rep2_Dep6_Tu50	0	0	1.641	16.092	0	1.045	0.017	6.796	0	0.933	20.345	0	0	0	0	0	0	0	0	0	0	0	0	0	0	0	0	0	0	0.221	0.163	52.021	0	0.724	0	0	0	0	0	0	0
Colo_rep6_Dep6_Tu1	0	0	1.43	19.165	5.56	13.093	0	27.154	0	0.193	33.402	0	0	0	0	0	0	0	0	0	0	0	0	0	0	0	0	0	0	0	0	0	0	0	0	0	0	0	0	0	0
Colo_rep3_Dep6_Tu2	0	0	0.425	11.929	0.744	34.686	0	15.855	0	0.391	35.967	0	0	0	0	0	0	0	0	0	0	0	0	0	0	0	0	0	0	0	0	0	0	0	0	0	0	0	0	0	0
Colo_rep7_Dep6_Tu2	0	0	6.522	6.643	16.105	29.218	0	10.191	0	0.261	31.057	0	0	0	0	0	0	0	0	0	0	0	0	0	0	0	0	0	0	0	0	0	0	0	0	0	0	0	0	0	0
Colo_rep8_Dep6_Tu0.1	0	0	4.001	5.711	0.544	16.811	0	42.077	0	0.645	30.209	0	0	0	0	0	0	0	0	0	0	0	0	0	0	0	0	0	0	0	0	0	0	0	0	0	0	0	0	0	0
Colo_rep10_Dep6_Tu2	0	0	8.845	24.385	0	13.529	0	12.864	0	0.084	40.291	0	0	0	0	0	0	0	0	0	0	0	0	0	0	0	0	0	0	0	0	0	0	0	0	0	0	0	0	0	0
Colo_rep6_Dep6_Tu3	0	0	5.471	9.688	0	35.011	0	14.785	0	0.123	34.919	0	0	0	0	0	0	0	0	0	0	0	0	0	0	0	0	0	0	0	0	0	0	0	0	0	0	0	0	0	0
Colo_rep9_Dep6_Tu30	0	0	3.341	6.646	0	1.087	0	25.657	0	0.85	27.499	0	0	0	0	0	0	0	0	0	0	0	0	0	0	0	0	0	0	0.006	0.051	30.381	0	4.48	0	0	0	0	0	0	0
Colo_rep9_Dep6_Tu0.5	0	0	1.948	35.338	3.023	5.268	0	20.037	0	0.113	34.27	0	0	0	0	0	0	0	0	0	0	0	0	0	0	0	0	0	0	0	0	0	0	0	0	0	0	0	0	0	0
Colo_rep6_Dep6_Tu20	0	0	7.827	11.128	0.175	26.609	0	7.55	0	0.231	25.8	0	0	0	0	0	0	0	0	0	0	0	0	0	0	0	0	0	0	0	0.027	20.652	0	0	0	0	0	0	0	0	0
Colo_rep8_Dep6_Tu30	0	0	5.772	11.988	4.919	8.46	0	5.875	0	0.215	32.149	0	0	0	0	0	0	0	0	0	0	0	0	0	0	0	0	0	0	0	0.087	30.436	0	0.097	0	0	0	0	0	0	0
Colo_rep3_Dep6_Tu5	0	0	1.087	19.035	7.756	9.819	0	25.966	0	0.062	32.745	0	0	0	0	0	0	0	0	0	0	0	0	0	0	0	0	0	0	0	0	3.526	0	0	0	0	0	0	0	0	0
Colo_rep4_Dep6_Tu3	0	0	17.096	10.256	0	1.403	0	38.101	0	0.289	32.851	0	0	0	0	0	0	0	0	0	0	0	0	0	0	0	0	0	0	0	0	0	0	0	0	0	0	0	0	0	0
Colo_rep2_Dep6_Tu10	0	0	7.937	20.958	1.328	12.613	0	9.84	0	0.102	37.718	0	0	0	0	0	0	0	0	0	0	0	0	0	0	0	0	0	0	0	0	9.501	0	0	0	0	0	0	0	0	0
Colo_rep3_Dep6_Tu40	0	0	3.465	5.18	0	1.539	0	21.085	0	1.314	24.3	0	0	0	0	0	0	0	0	0	0	0	0	0	0	0	0	0	0	0.028	0.126	41.586	0	1.375	0	0	0	0	0	0	0
Colo_rep3_Dep6_Tu30	0	0	3.374	15.932	0	9.385	0	8.869	0	0.689	29.141	0	0	0	0	0	0	0	0	0	0	0	0	0	0	0	0	0	0	0.033	0.073	32.242	0	0.259	0	0	0	0	0	0	0
Colo_rep6_Dep6_Tu30	0	0	1.735	1.693	0.067	10.729	0	26.791	0	1.399	24.344	0	0	0	0	0	0	0	0	0	0	0	0	0	0	0	0	0	0	0	0.038	31.817	0	1.385	0	0	0	0	0	0	0
Colo_rep4_Dep6_Tu50	0	0	2.64	2.073	0	6.648	0	15.017	0	3.097	18.563	0	0	0	0	0	0	0	0	0	0	0	0	0	0	0	0	0	0	0.158	0.158	50.041	0	1.446	0.155	0	0	0	0	0	0
Colo_rep5_Dep6_Tu50	0	0	3.032	10.323	5.352	3.132	0	3.02	0	1.131	21.164	0	0	0	0	0	0	0	0	0	0	0	0	0	0	0	0	0	0	0.036	0.227	51.501	0	0.818	0.171	0	0	0	0.092	0	0
Colo_rep6_Dep6_Tu2	0	0	2.159	4.948	0	15.624	0	46.751	0	0.447	30.067	0	0	0	0	0	0	0	0	0	0	0	0	0	0	0	0	0	0	0	0	0	0	0	0	0	0	0	0	0	0
Colo_rep10_Dep6_Tu50	0	0	3.722	1.678	0.639	6.176	0	12.449	0	4.675	18.256	0	0	0	0	0	0	0	0	0	0	0	0	0	0	0	0	0	0	0.132	0.261	49.651	0	2.039	0.32	0	0	0	0	0	0
Colo_rep7_Dep6_Tu50	0	0	1.483	4.746	6.065	12.433	0	4.038	0	1.664	18.133	0	0	0	0	0	0	0	0	0	0	0	0	0	0	0	0	0	0	0.107	0.165	50.33	0	0.556	0.13	0	0	0	0.148	0	0
Colo_rep9_Dep6_Tu40	0	0	1.012	6.807	0	0.873	0	23.306	0	1.195	24.415	0	0	0	0	0	0	0	0	0	0	0	0	0	0	0	0	0	0	0.074	0.089	41.39	0	0.838	0	0	0	0	0	0	0
Colo_rep8_Dep6_Tu5	0	0	2.605	2.911	0	18.928	0	42.819	0	0.347	28.787	0	0	0	0	0	0	0	0	0	0	0	0	0	0	0	0	0	0	0	0	3.601	0	0	0	0	0	0	0	0	0
Colo_rep1_Dep6_Tu20	0	0	2.098	3.457	0	11.264	0	37.286	0	1.072	23.526	0	0	0	0	0	0	0	0	0	0	0	0	0	0	0	0	0	0	0	0.004	21.292	0	0	0	0	0	0	0	0	0
Colo_rep9_Dep6_Tu2	0	0	3.183	27.161	0.618	11.808	0	19.829	0	0.104	37.294	0	0	0	0	0	0	0	0	0	0	0	0	0	0	0	0	0	0	0	0	0	0	0	0	0	0	0	0	0	0
Colo_rep5_Dep6_Tu30	0	0	1.125	9.104	2.536	21.189	0	7.871	0	1.867	24.858	0	0	0	0	0	0	0	0	0	0	0	0	0	0	0	0	0	0	0.019	0.076	31.353	0	0	0	0	0	0	0	0	0
Colo_rep4_Dep6_Tu0.1	0	0	1.71	11.417	0	34.7	0	16.602	0	0.29	35.279	0	0	0	0	0	0	0	0	0	0	0	0	0	0	0	0	0	0	0	0	0	0	0	0	0	0	0	0	0	0
Colo_rep5_Dep6_Tu0.1	0	0	8.355	21.219	3.238	14.203	0	13.349	0	0.166	39.467	0	0	0	0	0	0	0	0	0	0	0	0	0	0	0	0	0	0	0	0	0	0	0	0	0	0	0	0	0	0
Colo_rep9_Dep6_Tu3	0	0	3.676	13.272	0	1.888	0	45.634	0	0.405	35.122	0	0	0	0	0	0	0	0	0	0	0	0	0	0	0	0	0	0	0	0	0	0	0	0	0	0	0	0	0	0
Colo_rep2_Dep6_Tu0.1	0	0	13.284	11.361	0.154	2.072	0	40.248	0	0.285	32.593	0	0	0	0	0	0	0	0	0	0	0	0	0	0	0	0	0	0	0	0	0	0	0	0	0	0	0	0	0	0
Colo_rep8_Dep6_Tu10	0	0	4.708	2.504	0	18.825	0	35.677	0	0.717	28.433	0	0	0	0	0	0	0	0	0	0	0	0	0	0	0	0	0	0	0	0	9.134	0	0	0	0	0	0	0	0	0
Colo_rep4_Dep6_Tu30	0	0	1.329	23.211	2.069	5.439	0	6.598	0	0.456	26.715	0	0	0	0	0	0	0	0	0	0	0	0	0	0	0	0	0	0	0.014	0.084	33.937	0	0.145	0	0	0	0	0	0	0
Colo_rep2_Dep6_Tu2	0	0	5.954	8.615	5.237	33.384	0	12.539	0	0.339	33.93	0	0	0	0	0	0	0	0	0	0	0	0	0	0	0	0	0	0	0	0	0	0	0	0	0	0	0	0	0	0
Colo_rep1_Dep6_Tu5	0	0	7.709	11.435	0	32.506	0	12.806	0	0.114	32.708	0	0	0	0	0	0	0	0	0	0	0	0	0	0	0	0	0	0	0	0	2.72	0	0	0	0	0	0	0	0	0
Colo_rep8_Dep6_Tu50	0	0	1.436	0.608	0	5.833	0	17.094	0	3.999	19.077	0	0	0	0	0	0	0	0	0	0	0	0	0	0	0	0	0	0	0.185	0.137	49.89	0	1.738	0	0	0	0	0	0	0
Colo_rep5_Dep6_Tu5	0	0	2.464	2.131	0	18.141	0	41.756	0	0.296	31.753	0	0	0	0	0	0	0	0	0	0	0	0	0	0	0	0	0	0	0	0	3.456	0	0	0	0	0	0	0	0	0
Colo_rep6_Dep6_Tu50	0	0	1.642	2.018	0	6.099	0	17.48	0	3.896	15.854	0	0	0	0	0	0	0	0	0	0	0	0	0	0	0	0	0	0	0.122	0.205	50.076	0	2.204	0.256	0	0	0	0	0.146	0
Colo_rep5_Dep6_Tu0.5	0	0	4.555	32.32	0	8.676	0	19.833	0	0.153	34.46	0	0	0	0	0	0	0	0	0	0	0	0	0	0	0	0	0	0	0	0	0	0	0	0	0	0	0	0	0	0
Colo_rep4_Dep6_Tu20	0	0	6.735	5.431	0	14.288	0	23.202	0	0.015	28.927	0	0	0	0	0	0	0	0	0	0	0	0	0	0	0	0	0	0	0	0	21.4	0	0	0	0	0	0	0	0	0
Colo_rep8_Dep6_Tu40	0	0	1.898	20.866	1.745	0.557	0	6.527	0	0.554	23.743	0	0	0	0	0	0	0	0	0	0	0	0	0	0	0	0	0	0	0.077	0.102	43.598	0	0.332	0	0	0	0	0	0	0
Colo_rep7_Dep6_Tu0.3	0	0	4.778	26.606	0	11.099	0	18.781	0	0.155	38.58	0	0	0	0	0	0	0	0	0	0	0	0	0	0	0	0	0	0	0	0	0	0	0	0	0	0	0	0	0	0
Colo_rep7_Dep6_Tu30	0	0	1.3	25.766	0	3.337	0	9.455	0	0.225	25.534	0	0	0	0	0	0	0	0	0	0	0	0	0	0	0	0	0	0	0.023	0.044	34.126	0	0.187	0	0	0	0	0	0	0
Colo_rep10_Dep6_Tu20	0	0	3.097	2.401	0.551	15.622	0	31.305	0	1.046	25.636	0	0	0	0	0	0	0	0	0	0	0	0	0	0	0	0	0	0	0.007	0	20.331	0	0	0	0	0	0	0	0	0
Colo_rep9_Dep6_Tu10	0	0	3.332	9.776	0	1.002	0	40.772	0	0.786	35.915	0	0	0	0	0	0	0	0	0	0	0	0	0	0	0	0	0	0	0	0	8.414	0	0	0	0	0	0	0	0	0
Colo_rep9_Dep6_Tu0.1	0	0	3.353	3	0	19.69	0	41.108	0	0.667	32.178	0	0	0	0	0	0	0	0	0	0	0	0	0	0	0	0	0	0	0	0	0	0	0	0	0	0	0	0	0	0
Colo_rep10_Dep6_Tu0.3	0	0	2.291	5.236	0	15.401	0	46.78	0	0.449	29.841	0	0	0	0	0	0	0	0	0	0	0	0	0	0	0	0	0	0	0	0	0	0	0	0	0	0	0	0	0	0
Colo_rep8_Dep6_Tu20	0	0	3.298	12.157	0	0.88	0	32.982	0	0.189	29.478	0	0	0	0	0	0	0	0	0	0	0	0	0	0	0	0	0	0	0.007	0.045	20.961	0	0	0	0	0	0	0	0	0
Colo_rep3_Dep6_Tu3	0	0	8.291	16.93	0	14.944	0	21.05	0	0.055	38.727	0	0	0	0	0	0	0	0	0	0	0	0	0	0	0	0	0	0	0	0	0	0	0	0	0	0	0	0	0	0
Colo_rep4_Dep6_Tu2	0	0	8.577	10.056	0	3.053	0	41.417	0	0.224	36.671	0	0	0	0	0	0	0	0	0	0	0	0	0	0	0	0	0	0	0	0	0	0	0	0	0	0	0	0	0	0
Colo_rep10_Dep6_Tu0.1	0	0	6.626	1.617	0	22.517	0	36.87	0	0.699	31.669	0	0	0	0	0	0	0	0	0	0	0	0	0	0	0	0	0	0	0	0	0	0	0	0	0	0	0	0	0	0
Colo_rep4_Dep6_Tu0.3	0	0	2.827	18.811	0	14.05	0	28.802	0	0.159	35.348	0	0	0	0	0	0	0	0	0	0	0	0	0	0	0	0	0	0	0	0	0	0	0	0	0	0	0	0	0	0
Colo_rep9_Dep6_Tu0.3	0	0	5.212	36.02	0	8.418	0	14.579	0	0.227	35.541	0	0	0	0	0	0	0	0	0	0	0	0	0	0	0	0	0	0	0	0	0	0	0	0	0	0	0	0	0	0
Colo_rep1_Dep6_Tu10	0	0	2.02	0.696	0	18.157	0	39.654	0	0.659	29.61	0	0	0	0	0	0	0	0	0	0	0	0	0	0	0	0	0	0	0	0	9.202	0	0	0	0	0	0	0	0	0
Colo_rep6_Dep6_Tu0.3	0	0	2.604	14.011	0	1.954	0	46.894	0	0.458	34.076	0	0	0	0	0	0	0	0	0	0	0	0	0	0	0	0	0	0	0	0	0	0	0	0	0	0	0	0	0	0
Colo_rep6_Dep6_Tu0.5	0	0	6.619	1.783	0	22.313	0	37.493	0	0.573	31.217	0	0	0	0	0	0	0	0	0	0	0	0	0	0	0	0	0	0	0	0	0	0	0	0	0	0	0	0	0	0
Colo_rep10_Dep6_Tu10	0	0	4.769	3.332	0	16.918	0	36.515	0	0.643	28.292	0	0	0	0	0	0	0	0	0	0	0	0	0	0	0	0	0	0	0	0	9.529	0	0	0	0	0	0	0	0	0
Colo_rep10_Dep6_Tu1	0	0	4.458	2.759	0	19.706	0	39.231	0	1.125	32.718	0	0	0	0	0	0	0	0	0	0	0	0	0	0	0	0	0	0	0	0	0	0	0	0	0	0	0	0	0	0
Colo_rep10_Dep6_Tu5	0	0	10.889	11.899	0	1.616	0	39.378	0	0.289	32.398	0	0	0	0	0	0	0	0	0	0	0	0	0	0	0	0	0	0	0	0	3.53	0	0	0	0	0	0	0	0	0
Colo_rep10_Dep6_Tu40	0	0	5.015	11.542	1.913	6.421	0	4.686	0	0.391	28.043	0	0	0	0	0	0	0	0	0	0	0	0	0	0	0	0	0	0	0.139	0.116	41.532	0	0.15	0	0	0	0	0.03	0.019	0
Colo_rep10_Dep6_Tu0.5	0	0	2.757	1.22	0	20.219	0	43.885	0	0.393	31.523	0	0	0	0	0	0	0	0	0	0	0	0	0	0	0	0	0	0	0	0	0	0	0	0	0	0	0	0	0	0
Colo_rep1_Dep6_Tu1	0	0	6.375	2.105	0.035	22.097	0	37.274	0	1.16	30.951	0	0	0	0	0	0	0	0	0	0	0	0	0	0	0	0	0	0	0	0	0	0	0	0	0	0	0	0	0	0
Colo_rep7_Dep6_Tu20	0	0	2.272	29.406	0	4.066	0	12.199	0	0.225	28.917	0	0	0	0	0	0	0	0	0	0	0	0	0	0	0	0	0	0	0	0.031	22.882	0	0	0	0	0	0	0	0	0
Colo_rep6_Dep6_Tu10	0	0	10.346	7.732	0	1.91	0	36.774	0	0.272	34.327	0	0	0	0	0	0	0	0	0	0	0	0	0	0	0	0	0	0	0	0	8.636	0	0	0	0	0	0	0	0	0
Colo_rep10_Dep6_Tu3	0	0	5.351	31.204	1.786	10.812	0	14.174	0	0.195	36.476	0	0	0	0	0	0	0	0	0	0	0	0	0	0	0	0	0	0	0	0	0	0	0	0	0	0	0	0	0	0
Colo_rep1_Dep6_Tu30	0	0	4.54	15.299	3.488	7.81	0	5.189	0	0.306	30.286	0	0	0	0	0	0	0	0	0	0	0	0	0	0	0	0	0	0	0.015	0.073	32.878	0	0.113	0	0	0	0	0	0	0
Colo_rep1_Dep6_Tu0.1	0	0	5.583	30.656	2.024	13.441	0	14.341	0	0.164	33.788	0	0	0	0	0	0	0	0	0	0	0	0	0	0	0	0	0	0	0	0	0	0	0	0	0	0	0	0	0	0
Colo_rep7_Dep6_Tu5	0	0	0.847	11.78	2.208	30.568	0	15.158	0	0.351	35.882	0	0	0	0	0	0	0	0	0	0	0	0	0	0	0	0	0	0	0	0	3.203	0	0	0	0	0	0	0	0	0
Colo_rep7_Dep6_Tu0.1	0	0	2.289	34.637	1.638	6.859	0	19.906	0	0.084	34.585	0	0	0	0	0	0	0	0	0	0	0	0	0	0	0	0	0	0	0	0	0	0	0	0	0	0	0	0	0	0
Colo_rep6_Dep6_Tu40	0	0	4.56	13.101	0	6.428	0	5.808	0	0.897	26.16	0	0	0	0	0	0	0	0	0	0	0	0	0	0	0	0	0	0	0.065	0.094	42.395	0	0.488	0	0	0	0	0	0	0
Colo_rep8_Dep6_Tu2	0	0	2.908	11.411	1.212	1.053	0	44.83	0	0.727	37.857	0	0	0	0	0	0	0	0	0	0	0	0	0	0	0	0	0	0	0	0	0	0	0	0	0	0	0	0	0	0
Colo_rep7_Dep6_Tu0.5	0	0	7.935	13.445	0	34.026	0	12.756	0	0.04	31.796	0	0	0	0	0	0	0	0	0	0	0	0	0	0	0	0	0	0	0	0	0	0	0	0	0	0	0	0	0	0
Colo_rep5_Dep6_Tu20	0	0	4.956	1.454	0	17.125	0	28.216	0	1.798	26.514	0	0.086	0	0	0	0	0	0	0	0	0	0	0	0	0	0	0	0	0	0	19.85	0	0	0	0	0	0	0	0	0
Colo_rep8_Dep6_Tu0.3	0	0	5.268	35.942	0	8.489	0	14.549	0	0.228	35.522	0	0	0	0	0	0	0	0	0	0	0	0	0	0	0	0	0	0	0	0	0	0	0	0	0	0	0	0	0	0
Colo_rep4_Dep6_Tu5	0	0	1.171	2.573	0	17.193	0	42.522	0	0.448	32.637	0	0	0	0	0	0	0	0	0	0	0	0	0	0	0	0	0	0	0	0	3.453	0	0	0	0	0	0	0	0	0
Colo_rep9_Dep6_Tu1	0	0	10.086	21.308	0	15.232	0	12.533	0	0.187	40.65	0	0	0	0	0	0	0	0	0	0	0	0	0	0	0	0	0	0	0	0	0	0	0	0	0	0	0	0	0	0
Colo_rep1_Dep6_Tu0.5	0	0	1.417	15.336	0	32.929	0	16.27	0	0.253	33.794	0	0	0	0	0	0	0	0	0	0	0	0	0	0	0	0	0	0	0	0	0	0	0	0	0	0	0	0	0	0
Colo_rep8_Dep6_Tu3	0	0	23.264	8.131	0	0.858	0	36.264	0	0.101	31.378	0	0	0	0	0	0	0	0	0	0	0	0	0	0	0	0	0	0	0	0	0	0	0	0	0	0	0	0	0	0
Colo_rep5_Dep6_Tu0.3	0	0	1.821	2.932	0	17.741	0	44.156	0	0.548	32.8	0	0	0	0	0	0	0	0	0	0	0	0	0	0	0	0	0	0	0	0	0	0	0	0	0	0	0	0	0	0
Colo_rep2_Dep6_Tu30	0	0	3.552	25.058	0	4.718	0	5.71	0	0.459	27.084	0	0	0	0	0	0	0	0	0	0	0	0	0	0	0	0	0	0	0	0.124	33.171	0	0.123	0	0	0	0	0	0	0
Colo_rep7_Dep6_Tu10	0	0	1.873	32.603	3.036	4.074	0	16.763	0	0.061	31.547	0	0	0	0	0	0	0	0	0	0	0	0	0	0	0	0	0	0	0	0.014	10.025	0	0	0	0	0	0	0	0	0
Colo_rep2_Dep6_Tu40	0	0	4.172	1.275	0	12.309	0	16.286	0	5.081	19.727	0	0	0	0	0	0	0	0	0	0	0	0	0	0	0	0	0	0	0.082	0.09	39.822	0	1.154	0	0	0	0	0	0	0
Colo_rep3_Dep6_Tu0.1	0	0	1.859	13.239	0	2.281	0	46.066	0	0.455	36.097	0	0	0	0	0	0	0	0	0	0	0	0	0	0	0	0	0	0	0	0	0	0	0	0	0	0	0	0	0	0
Colo_rep3_Dep6_Tu1	0	0	2.046	12.807	0	1.705	0	46.114	0	0.468	36.856	0	0	0	0	0	0	0	0	0	0	0	0	0	0	0	0	0	0	0	0	0	0	0	0	0	0	0	0	0	0
Colo_rep8_Dep6_Tu1	0	0	11.747	8.608	0	2.632	0	40.843	0	0.381	35.786	0	0	0	0	0	0	0	0	0	0	0	0	0	0	0	0	0	0	0	0	0	0	0	0	0	0	0	0	0	0
Colo_rep4_Dep6_Tu1	0	0	2.869	1.387	0	20.167	0	43.593	0	0.596	31.385	0	0	0	0	0	0	0	0	0	0	0	0	0	0	0	0	0	0	0	0	0	0	0	0	0	0	0	0	0	0
Colo_rep5_Dep6_Tu40	0	0	3.278	5.869	0	8.371	0	15	0	3.529	21.302	0	0	0	0	0	0	0	0	0	0	0	0	0	0	0	0	0	0	0.122	0.084	41.57	0	0.873	0	0	0	0	0	0	0
Colo_rep5_Dep6_Tu10	0	0	5.419	11.461	0	1.125	0	38.937	0	0.72	33.497	0	0	0	0	0	0	0	0	0	0	0	0	0	0	0	0	0	0	0	0	8.84	0	0	0	0	0	0	0	0	0
Colo_rep2_Dep6_Tu0.3	0	0	23.154	8.34	0.046	1.367	0	35.711	0	0.08	31.299	0	0	0	0	0	0	0	0	0	0	0	0	0	0	0	0	0	0	0	0	0	0	0	0	0	0	0	0	0	0
Colo_rep10_Dep6_Tu30	0	0	2.987	20.673	0.413	6.409	0	10.535	0	0.183	24.898	0	0	0	0	0	0	0	0	0	0	0	0	0	0	0	0	0	0	0.074	0.035	33.702	0	0.088	0	0	0	0	0	0	0
Colo_rep1_Dep6_Tu40	0	0	12.32	5.15	0	0.169	0	18.156	0	0.321	20.866	0	0	0	0	0	0	0	0	0	0	0	0	0	0	0	0	0	0	0.065	0.101	42.338	0	0.513	0	0	0	0	0	0	0
Colo_rep6_Dep6_Tu0.1	0	0	4.943	10.077	0	35.725	0	14.215	0	0.196	34.842	0	0	0	0	0	0	0	0	0	0	0	0	0	0	0	0	0	0	0	0	0	0	0	0	0	0	0	0	0	0
Colo_rep7_Dep6_Tu40	0	0	2.442	6.036	0	1.052	0	19.222	0	0.05	22.866	0	0.717	0	0	0	0	0	0	0	0	0	0	0	0	0	0	0	0	0.086	0.114	41.52	0	5.89	0	0	0	0	0	0	0
Colo_rep1_Dep6_Tu50	0	0	3.413	3.903	0	0	4.303	14.295	0	1.214	19.649	0	0	0	0	0	0	0	0	0	0	0	0	0	0	0	0	0	0	0.268	0.185	51.506	0	1.262	0	0	0	0	0	0	0
Colo_rep1_Dep6_Tu0.3	0	0	0.571	12.335	0.451	34.239	0	15.908	0	0.733	35.761	0	0	0	0	0	0	0	0	0	0	0	0	0	0	0	0	0	0	0	0	0	0	0	0	0	0	0	0	0	0
Colo_rep9_Dep6_Tu20	0	0	1.351	12.35	0	27.139	0	10.267	0	0.163	28.587	0	0	0	0	0	0	0	0	0	0	0	0	0	0	0	0	0	0	0	0.045	20.095	0	0	0	0	0	0	0	0	0
Colo_rep4_Dep6_Tu10	0	0	4.322	24.006	0	9.868	0	15.326	0	0.288	36.707	0	0	0	0	0	0	0	0	0	0	0	0	0	0	0	0	0	0	0	0	9.48	0	0	0	0	0	0	0	0	0
Colo_rep6_Dep6_Tu5	0	0	6.464	6.413	16.063	28.773	0	9.743	0	0.242	30.578	0	0	0	0	0	0	0	0	0	0	0	0	0	0	0	0	0	0	0	0	1.722	0	0	0	0	0	0	0	0	0
Colo_rep9_Dep6_Tu5	0	0	1.458	5.114	0	18.209	0	36.714	0	0.352	35.546	0	0	0	0	0	0	0	0	0	0	0	0	0	0	0	0	0	0	0	0	2.604	0	0	0	0	0	0	0	0	0
Colo_rep3_Dep6_Tu50	0	0	1.062	5.036	3.484	12.468	0	4.785	0	1.206	20.93	0	0.954	0	0	0	0	0	0	0	0	0	0	0	0	0	0	0	0	0.182	0.152	49.385	0	0.285	0	0	0	0	0.07	0	0
Colo_rep5_Dep6_Tu1	0	0	1.573	5.563	0	18.557	0	38.149	0	0.451	35.705	0	0	0	0	0	0	0	0	0	0	0	0	0	0	0	0	0	0	0	0	0	0	0	0	0	0	0	0	0	0
Colo_rep5_Dep6_Tu3	0	0	3.154	34.777	0	6.641	0	20.052	0	0.047	35.325	0	0	0	0	0	0	0	0	0	0	0	0	0	0	0	0	0	0	0	0	0	0	0	0	0	0	0	0	0	0
Colo_rep2_Dep6_Tu1	0	0	8.429	17.972	0	16.124	0	22.253	0	0.627	34.593	0	0	0	0	0	0	0	0	0	0	0	0	0	0	0	0	0	0	0	0	0	0	0	0	0	0	0	0	0	0
Colo_rep7_Dep6_Tu1	0	0	3.345	31.311	0	10.855	0	20.594	0	0.165	33.727	0	0	0	0	0	0	0	0	0	0	0	0	0	0	0	0	0	0	0	0	0	0	0	0	0	0	0	0	0	0
Colo_rep5_Dep6_Tu2	0	0	1.86	5.212	0	16.077	0	47.654	0	0.276	28.919	0	0	0	0	0	0	0	0	0	0	0	0	0	0	0	0	0	0	0	0	0	0	0	0	0	0	0	0	0	0
Colo_rep4_Dep6_Tu40	0	0	2.146	15.596	0	5.722	0	7.349	0	0.659	24.914	0	0	0	0	0	0	0	0	0	0	0	0	0	0	0	0	0	0	0.063	0.097	43.129	0	0.322	0	0	0	0	0	0	0
Colo_rep2_Dep6_Tu20	0	0	1.048	12.56	0	27.938	0	9.761	0	0.249	27.793	0	0.066	0	0	0	0	0	0	0	0	0	0	0	0	0	0	0	0	0	0.043	20.539	0	0	0	0	0	0	0	0	0
Colo_rep4_Dep6_Tu0.5	0	0	2.339	1.518	0	19.818	0	44.336	0	0.378	31.609	0	0	0	0	0	0	0	0	0	0	0	0	0	0	0	0	0	0	0	0	0	0	0	0	0	0	0	0	0	0
Colo_rep2_Dep6_Tu5	0	0	22.808	7.755	0	1.032	0	35.488	0	0.019	30.838	0	0	0	0	0	0	0	0	0	0	0	0	0	0	0	0	0	0	0	0	2.057	0	0	0	0	0	0	0	0	0
Colo_rep2_Dep6_Tu3	0	0	8.553	15.798	0	16.048	0	21.678	0	0.448	37.473	0	0	0	0	0	0	0	0	0	0	0	0	0	0	0	0	0	0	0	0	0	0	0	0	0	0	0	0	0	0
Colo_rep3_Dep6_Tu10	0	0	1.298	10.618	0	31.642	0	13.671	0	0.362	33.223	0	0	0	0	0	0	0	0	0	0	0	0	0	0	0	0	0	0	0	0	9.183	0	0	0	0	0	0	0	0	0
Colo_rep8_Dep6_Tu0.5	0	0	1.319	15.301	0	35.41	0	14.816	0	0.108	33.044	0	0	0	0	0	0	0	0	0	0	0	0	0	0	0	0	0	0	0	0	0	0	0	0	0	0	0	0	0	0
Colo_rep7_Dep6_Tu3	0	0	2.224	2.331	0	17.823	0	43.61	0	0.374	31.83	0	0	0	0	0	0	0	0	0	0	0	0	0	0	0	0	0	0	0	0	1.805	0	0	0	0	0	0	0	0	0
Colo_rep3_Dep6_Tu0.5	0	0	2.653	13.962	0	1.954	0	46.895	0	0.458	34.076	0	0	0	0	0	0	0	0	0	0	0	0	0	0	0	0	0	0	0	0	0	0	0	0	0	0	0	0	0	0
Colo_rep3_Dep6_Tu20	0	0	3.987	27.673	0	6.638	0	8.593	0	0.304	30.338	0	0	0	0	0	0	0	0	0	0	0	0	0	0	0	0	0	0	0	0.046	22.418	0	0	0	0	0	0	0	0	0
Colo_rep1_Dep6_Tu2	0	0	10.612	21.08	0.208	14.944	0	12.29	0	0.13	40.732	0	0	0	0	0	0	0	0	0	0	0	0	0	0	0	0	0	0	0	0	0	0	0	0	0	0	0	0	0	0
Colo_rep9_Dep6_Tu50	0	0	1.904	15.687	0	2.207	0	5.691	0	0.29	20.343	0	0	0	0	0	0	0	0	0	0	0	0	0	0	0	0	0	0	0.11	0.183	52.98	0	0.602	0	0	0	0	0	0	0
Colo_rep3_Dep6_Tu0.3	0	0	1.353	15.308	0	35.44	0	14.748	0	0.107	33.042	0	0	0	0	0	0	0	0	0	0	0	0	0	0	0	0	0	0	0	0	0	0	0	0	0	0	0	0	0	0
Colo_rep1_Dep6_Tu3	0	0	0.68	11.564	0	33.66	0	16.888	0	0.588	36.617	0	0	0	0	0	0	0	0	0	0	0	0	0	0	0	0	0	0	0	0	0	0	0	0	0	0	0	0	0	0
Br62_rep5_Dep6_Tu0.5	0	0	4.537	32.018	0.001	9.278	0	19.56	0	0.138	34.467	0	0	0	0	0	0	0	0	0	0	0	0	0	0	0	0	0	0	0	0	0	0	0	0	0	0	0	0	0	0
Br62_rep5_Dep6_Tu3	0	0	3.199	34.643	0	6.904	0	19.945	0	0.048	35.259	0	0	0	0	0	0	0	0	0	0	0	0	0	0	0	0	0	0	0	0	0	0	0	0	0	0	0	0	0	0
Br62_rep6_Dep6_Tu30	0	0	1.451	1.817	0	11.99	0	27.455	0	0	20.825	0	0	0	0	0	0	0	0	0	0	0	0	0.695	0	0	12.277	22.311	0	0.97	0	0	0	0	0	0	0.208	0	0	0	0
Br62_rep7_Dep6_Tu20	0	0	1.605	25.08	3.021	5.208	0	13.028	0	0	26.452	0	0	0	0	0	0	0	0	0	0	0	0	0.205	0	0	16.084	9.099	0	0.204	0	0	0	0	0	0	0.012	0	0	0	0
Br62_rep2_Dep6_Tu40	0	0	3.059	1.99	0	13.877	0	18.667	0	0	16.321	0	0	0	0	0	0	0	0	0	0	0	0	0.675	0	1.055	3.287	36.141	0	1.951	0	0	0	0	1.943	0	0.676	0	0	0.356	0
Br62_rep8_Dep6_Tu0.5	0	0	1.303	15.253	0	35.418	0	14.857	0	0.097	33.07	0	0	0	0	0	0	0	0	0	0	0	0	0	0	0	0	0	0	0	0	0	0	0	0	0	0	0	0	0	0
Br62_rep5_Dep6_Tu2	0	0	1.927	4.949	0	16.426	0	47.413	0	0.261	29.023	0	0	0	0	0	0	0	0	0	0	0	0	0	0	0	0	0	0	0	0	0	0	0	0	0	0	0	0	0	0
Br62_rep4_Dep6_Tu50	0	0	1.358	4.104	0	7.453	0	15.761	0	0	12.61	0	0	0	0	0	0	0	0	0	0	0	0	1.055	0	1.471	13.362	37.098	0	2.848	0	0	0	0	0.847	0	1.335	0	0	0	0.696
Br62_rep8_Dep6_Tu40	0	0	3.38	16.125	0	4.478	0	7.184	0	0	16.991	0	0	0	0	0	0	0	0	0	0	0	0	0.394	0	0.293	26.559	20.938	0	2.759	0	0	0	0	0.157	0	0.741	0	0	0	0
Br62_rep7_Dep6_Tu2	0	0	6.526	6.668	16.084	29.21	0	10.188	0	0.266	31.054	0	0	0	0	0	0	0	0	0	0	0	0	0	0	0	0	0	0	0	0	0	0	0	0	0	0	0	0	0	0
Br62_rep9_Dep6_Tu40	0	0	1.998	5.265	0	2.464	0	22.545	0	0	15.877	0	0	0	0	0	0	0	0	0	0	0	0	0.831	0	0.429	24.225	22.735	0	2.178	0	0	0	0	0.245	0	1.207	0	0	0	0
Br62_rep10_Dep6_Tu2	0	0	8.885	24.069	0	13.871	0	12.965	0	0.046	40.162	0	0	0	0	0	0	0	0	0	0	0	0	0	0	0	0	0	0	0	0	0	0	0	0	0	0	0	0	0	0
Br62_rep6_Dep6_Tu10	0	0	9.677	8.32	0	2.67	0	37.195	0	0.068	33.401	0	0	0	0	0	0	0	0	0	0	0	0	0.771	0	0	0	7.874	0	0.022	0	0	0	0	0	0	0	0	0	0	0
Br62_rep2_Dep6_Tu2	0	0	6.563	9.093	4.417	33.321	0	12.444	0	0.286	33.873	0	0	0	0	0	0	0	0	0	0	0	0	0	0	0	0	0	0	0	0	0	0	0	0	0	0	0	0	0	0
Br62_rep9_Dep6_Tu5	0	0	1.52	5.328	0	18.1	0	36.876	0	0.372	34.999	0	0	0	0	0	0	0	0	0	0	0	0	0.098	0	0	1.006	1.699	0	0	0	0	0	0	0	0	0	0	0	0	0
Br62_rep6_Dep6_Tu40	0	0	3.335	13.808	0	8.725	0	6.441	0	0	20.174	0	0	0	0	0	0	0	0	0	0	0	0	0.499	0	0.231	14.383	29.718	0	1.668	0	0	0	0	0.132	0	0.883	0	0	0	0
Br62_rep4_Dep6_Tu20	0	0	6.656	4.693	0	13.948	0	22.516	0	0	24.867	0	0	0	0	0	0	0	0	0	0	0	0	0.498	0	0	11.215	15.443	0	0.162	0	0	0	0	0	0	0	0	0	0	0
Br62_rep9_Dep6_Tu1	0	0	10.109	21.148	0	15.287	0	12.662	0	0.177	40.615	0	0	0	0	0	0	0	0	0	0	0	0	0	0	0	0	0	0	0	0	0	0	0	0	0	0	0	0	0	0
Br62_rep1_Dep6_Tu0.3	0	0	0.632	12.289	0.286	34.245	0	16.019	0	0.763	35.763	0	0	0	0	0	0	0	0	0	0	0	0	0	0	0	0	0	0	0	0	0	0	0	0	0	0	0	0	0	0
Br62_rep3_Dep6_Tu5	0	0	0.99	19.697	8.134	9.955	0	26.588	0	0.007	33.711	0	0	0	0	0	0	0	0	0	0	0	0	0.696	0	0	0	0.22	0	0	0	0	0	0	0	0	0	0	0	0	0
Br62_rep9_Dep6_Tu50	0	0	0.876	14.647	0	3.24	0	5.913	0	0	13.469	0	0	0	0	0	0	0	0	0	0	0	0	0.947	0	0.821	25.219	30.471	0	2.518	0	0	0	0	0.46	0	1.417	0	0	0	0
Br62_rep5_Dep6_Tu30	0	0	1.795	8.131	0	21.863	0	9.404	0	0	20.315	0	0	0	0	0	0	0	0	0	0	0	0	0.344	0	0.842	18.363	16.869	0	1.393	0	0	0	0	0.044	0	0.327	0	0	0.308	0
Br62_rep9_Dep6_Tu0.5	0	0	2.031	35.326	2.911	5.319	0	20.046	0	0.109	34.256	0	0	0	0	0	0	0	0	0	0	0	0	0	0	0	0	0	0	0	0	0	0	0	0	0	0	0	0	0	0
Br62_rep1_Dep6_Tu20	0	0	1.881	2.905	0	13.165	0	36.073	0	0.146	19.883	0	0	0	0	0	0	0	0	0	0	0	0	0.556	0	0	10.393	14.055	0	0.919	0	0	0	0	0	0	0.023	0	0	0	0
Br62_rep4_Dep6_Tu2	0	0	8.606	10.194	0	2.89	0	41.449	0	0.212	36.647	0	0	0	0	0	0	0	0	0	0	0	0	0	0	0	0	0	0	0	0	0	0	0	0	0	0	0	0	0	0
Br62_rep8_Dep6_Tu3	0	0	23.169	8.202	0	0.918	0	36.302	0	0.065	31.342	0	0	0	0	0	0	0	0	0	0	0	0	0	0	0	0	0	0	0	0	0	0	0	0	0	0	0	0	0	0
Br62_rep2_Dep6_Tu5	0	0	23.091	7.618	0.075	0.942	0	35.151	0	0	30.495	0	0	0	0	0	0	0	0	0	0	0	0	0.198	0	0	1.351	1.078	0	0	0	0	0	0	0	0	0	0	0	0	0
Br62_rep2_Dep6_Tu1	0	0	8.543	17.799	0	15.949	0	22.516	0	0.637	34.554	0	0	0	0	0	0	0	0	0	0	0	0	0	0	0	0	0	0	0	0	0	0	0	0	0	0	0	0	0	0
Br62_rep8_Dep6_Tu1	0	0	11.811	8.596	0	2.72	0	40.72	0	0.348	35.803	0	0	0	0	0	0	0	0	0	0	0	0	0	0	0	0	0	0	0	0	0	0	0	0	0	0	0	0	0	0
Br62_rep10_Dep6_Tu0.1	0	0	6.692	1.863	0	22.626	0	36.804	0	0.631	31.382	0	0	0	0	0	0	0	0	0	0	0	0	0	0	0	0	0	0	0	0	0	0	0	0	0	0	0	0	0	0
Br62_rep3_Dep6_Tu40	0	0	2.677	5.813	0	2.186	0	21.693	0	0	18.814	0	0	0	0	0	0	0	0	0	0	0	0	0.615	0	0.964	13.526	30.527	0	2.107	0	0	0	0	0.222	0	0.856	0	0	0	0
Br62_rep8_Dep6_Tu0.3	0	0	5.245	35.945	0.054	8.497	0	14.508	0	0.223	35.525	0	0	0	0	0	0	0	0	0	0	0	0	0	0	0	0	0	0	0	0	0	0	0	0	0	0	0	0	0	0
Br62_rep4_Dep6_Tu0.5	0	0	2.34	1.405	0	19.908	0	44.233	0	0.369	31.743	0	0	0	0	0	0	0	0	0	0	0	0	0	0	0	0	0	0	0	0	0	0	0	0	0	0	0	0	0	0
Br62_rep6_Dep6_Tu50	0	0	1.59	3.094	0	6.985	0	18.483	0	0	11.576	0	0.035	0	0	0	0	0	0	0	0	0	0	0.762	0	0.696	15.038	35.828	0	2.748	0	0	0	0	1.478	0	1.536	0	0	0.148	0
Br62_rep7_Dep6_Tu0.1	0	0	2.364	34.62	1.632	6.895	0	19.836	0	0.091	34.56	0	0	0	0	0	0	0	0	0	0	0	0	0	0	0	0	0	0	0	0	0	0	0	0	0	0	0	0	0	0
Br62_rep9_Dep6_Tu30	0	0	2.58	6.699	0	1.588	0	27.168	0	0.227	23.155	0	0	0	0	0	0	0	0	0	0	0	0	0.303	0	0.072	12.319	24.421	0	0.922	0	0	0	0	0.017	0	0.528	0	0	0	0
Br62_rep6_Dep6_Tu20	0	0	6.782	11.192	0	27.837	0	7.477	0	0	23.17	0	0	0	0	0	0	0	0	0	0	0	0	0.391	0	0.22	10.078	12.702	0	0.15	0	0	0	0	0	0	0	0	0	0	0
Br62_rep5_Dep6_Tu5	0	0	2.663	2.256	0	18.26	0	42.84	0	0.141	31.889	0	0	0	0	0	0	0	0	0	0	0	0	1.949	0	0	0	0	0	0	0	0	0	0	0	0	0	0	0	0	0
Br62_rep4_Dep6_Tu40	0	0	3.103	11.517	0	8.389	0	7.978	0	0	18.918	0	0	0	0	0	0	0	0	0	0	0	0	0.496	0	0.518	24.706	21.376	0	2.233	0	0	0	0	0.15	0	0.613	0	0	0	0
Br62_rep8_Dep6_Tu0.1	0	0	3.915	5.892	0.6	16.613	0	42.142	0	0.645	30.191	0	0	0	0	0	0	0	0	0	0	0	0	0	0	0	0	0	0	0	0	0	0	0	0	0	0	0	0	0	0
Br62_rep1_Dep6_Tu40	0	0	12.044	3.956	0	1.15	0	18.686	0	0	14.316	0	0	0	0	0	0	0	0	0	0	0	0	0.671	0	0.552	19.843	24.923	0	2.602	0	0	0	0	0.168	0	0.569	0	0	0.292	0.228
Br62_rep3_Dep6_Tu30	0	0	3.14	13.979	0	11.141	0	8.571	0	0	24.014	0	0	0	0	0	0	0	0	0	0	0	0	0.17	0	0.249	16.628	20.23	0	1.316	0	0	0	0.135	0.074	0	0.352	0	0	0	0
Br62_rep7_Dep6_Tu0.5	0	0	8.017	13.501	0	33.922	0	12.728	0	0.038	31.791	0	0	0	0	0	0	0	0	0	0	0	0	0	0	0	0	0	0	0	0	0	0	0	0	0	0	0	0	0	0
Br62_rep1_Dep6_Tu10	0	0	2.218	0.862	0	18.732	0	39.723	0	0.238	28.1	0	0	0	0	0	0	0	0	0	0	0	0	0.447	0	0	3.925	5.725	0	0.028	0	0	0	0	0	0	0	0	0	0	0
Br62_rep10_Dep6_Tu20	0	0	3.313	2.681	0	16.31	0	31.076	0	0.725	21.891	0	0	0	0	0	0	0	0	0	0	0	0	1.352	0	0	3.559	18.302	0	0.789	0	0	0	0	0	0	0	0	0	0	0
Br62_rep1_Dep6_Tu5	0	0	7.987	11.179	0	32.872	0	12.805	0	0.111	33.211	0	0	0	0	0	0	0	0	0	0	0	0	0.543	0	0	1.164	0.126	0	0	0	0	0	0	0	0	0	0	0	0	0
Br62_rep3_Dep6_Tu50	0	0	1.096	6.863	0	15.346	0	4.214	0	0	13.774	0	0	0	0	0	0	0	0	0	0	0	0	0.334	0	1.276	13.027	37.664	0	3.139	0	0	0	0	0.871	0	1.109	0	0	0.55	0.736
Br62_rep1_Dep6_Tu3	0	0	0.594	12.138	0	33.504	0	16.788	0	0.426	36.547	0	0	0	0	0	0	0	0	0	0	0	0	0	0	0	0	0	0	0	0	0	0	0	0	0	0	0	0	0	0
Br62_rep7_Dep6_Tu30	0	0	0.778	22.789	0	4.942	0	10.405	0	0	20.678	0	0	0	0	0	0	0	0	0	0	0	0	0.762	0	0.208	17.839	18.914	0	1.587	0	0	0	0	0.032	0	1.064	0	0	0	0
Br62_rep6_Dep6_Tu1	0	0	1.403	19.017	5.311	13.052	0	27.602	0	0.152	33.461	0	0	0	0	0	0	0	0	0	0	0	0	0	0	0	0	0	0	0	0	0	0	0	0	0	0	0	0	0	0
Br62_rep1_Dep6_Tu0.5	0	0	1.479	15.258	0	33.041	0	16.148	0	0.285	33.785	0	0	0	0	0	0	0	0	0	0	0	0	0	0	0	0	0	0	0	0	0	0	0	0	0	0	0	0	0	0
Br62_rep1_Dep6_Tu0.1	0	0	5.586	30.574	2.075	13.454	0	14.393	0	0.156	33.761	0	0	0	0	0	0	0	0	0	0	0	0	0	0	0	0	0	0	0	0	0	0	0	0	0	0	0	0	0	0
Br62_rep9_Dep6_Tu3	0	0	3.855	13.698	0	1.798	0	45.38	0	0.264	35.002	0	0	0	0	0	0	0	0	0	0	0	0	0	0	0	0	0	0	0	0	0	0	0	0	0	0	0	0	0	0
Br62_rep5_Dep6_Tu40	0	0	0.088	6.886	0	9.917	0	16.961	0	0	16.647	0	0	0	0	0	0	0	0	0	0	0	0	0.58	0	0.474	18.133	26.473	0	2.006	0	0	0	0	0.252	0	0.813	0	0	0	0.765
Br62_rep10_Dep6_Tu3	0	0	5.681	30.769	2.234	10.833	0	14.075	0	0.151	36.254	0	0	0	0	0	0	0	0	0	0	0	0	0	0	0	0	0	0	0	0	0	0	0	0	0	0	0	0	0	0
Br62_rep2_Dep6_Tu0.3	0	0	23.11	8.345	0.145	1.248	0	35.778	0	0.079	31.292	0	0	0	0	0	0	0	0	0	0	0	0	0	0	0	0	0	0	0	0	0	0	0	0	0	0	0	0	0	0
Br62_rep10_Dep6_Tu40	0	0	4.733	11.948	0	8.252	0	5.742	0	0	21.486	0	0	0	0	0	0	0	0	0	0	0	0	0.453	0	0.096	14.521	29.714	0	1.736	0	0	0	0.052	0.205	0	0.658	0	0	0.018	0.384
Br62_rep3_Dep6_Tu2	0	0	0.383	12.506	0.726	34.095	0	16.228	0	0.281	35.78	0	0	0	0	0	0	0	0	0	0	0	0	0	0	0	0	0	0	0	0	0	0	0	0	0	0	0	0	0	0
Br62_rep5_Dep6_Tu1	0	0	1.588	5.823	0	18.394	0	38.211	0	0.444	35.536	0	0	0	0	0	0	0	0	0	0	0	0	0	0	0	0	0	0	0	0	0	0	0	0	0	0	0	0	0	0
Br62_rep4_Dep6_Tu1	0	0	2.894	1.468	0	20.144	0	43.5	0	0.671	31.32	0	0	0	0	0	0	0	0	0	0	0	0	0	0	0	0	0	0	0	0	0	0	0	0	0	0	0	0	0	0
Br62_rep10_Dep6_Tu0.5	0	0	2.866	1.423	0	20.086	0	43.787	0	0.443	31.393	0	0	0	0	0	0	0	0	0	0	0	0	0	0	0	0	0	0	0	0	0	0	0	0	0	0	0	0	0	0
Br62_rep5_Dep6_Tu20	0	0	4.654	1.427	0	17.873	0	28.375	0	0.379	22.723	0	0	0	0	0	0	0	0	0	0	0	0	0.45	0	0	1.071	22.681	0	0.219	0	0	0	0	0.054	0	0.092	0	0	0	0
Br62_rep6_Dep6_Tu0.3	0	0	2.561	14.063	0	1.935	0	46.885	0	0.48	34.072	0	0	0	0	0	0	0	0	0	0	0	0	0	0	0	0	0	0	0	0	0	0	0	0	0	0	0	0	0	0
Br62_rep9_Dep6_Tu0.3	0	0	5.271	35.797	0.166	8.57	0	14.479	0	0.234	35.481	0	0	0	0	0	0	0	0	0	0	0	0	0	0	0	0	0	0	0	0	0	0	0	0	0	0	0	0	0	0
Br62_rep2_Dep6_Tu20	0	0	0.886	11.014	0	28.833	0	9.628	0	0.129	24.924	0	0	0	0	0	0	0	0	0	0	0	0	0.513	0	0	10.858	13.009	0	0.203	0	0	0	0	0	0	0	0	0	0	0
Br62_rep6_Dep6_Tu0.5	0	0	6.632	1.826	0	22.315	0	37.366	0	0.695	31.163	0	0	0	0	0	0	0	0	0	0	0	0	0	0	0	0	0	0	0	0	0	0	0	0	0	0	0	0	0	0
Br62_rep8_Dep6_Tu10	0	0	4.052	2.984	0.157	18.86	0	35.014	0	0.258	25.936	0	0	0	0	0	0	0	0	0	0	0	0	0.857	0	0	2.175	9.706	0	0	0	0	0	0	0	0	0	0	0	0	0
Br62_rep2_Dep6_Tu0.1	0	0	13.261	11.366	0.275	2.051	0	40.188	0	0.276	32.581	0	0	0	0	0	0	0	0	0	0	0	0	0	0	0	0	0	0	0	0	0	0	0	0	0	0	0	0	0	0
Br62_rep5_Dep6_Tu10	0	0	5.742	10.879	0	1.401	0	39.242	0	0.212	31.591	0	0	0	0	0	0	0	0	0	0	0	0	0.446	0	0	4.928	5.555	0	0	0	0	0	0	0	0	0	0	0	0	0
Br62_rep10_Dep6_Tu10	0	0	3.948	3.319	1.271	16.544	0	36.051	0	0.342	25.714	0	0	0	0	0	0	0	0	0	0	0	0	0.425	0	0	3.054	9.328	0	0	0	0	0	0	0	0	0	0	0	0	0
Br62_rep4_Dep6_Tu10	0	0	3.973	24.202	0	9.971	0	15.816	0	0.177	35.649	0	0	0	0	0	0	0	0	0	0	0	0	0.16	0	0	4.412	5.617	0	0.02	0	0	0	0	0	0	0	0	0	0	0
Br62_rep3_Dep6_Tu0.1	0	0	1.811	13.432	0	2.203	0	46.024	0	0.438	36.09	0	0	0	0	0	0	0	0	0	0	0	0	0	0	0	0	0	0	0	0	0	0	0	0	0	0	0	0	0	0
Br62_rep2_Dep6_Tu50	0	0	3.813	9.639	0	5.58	0	6.269	0	0	13.306	0	0	0	0	0	0	0	0	0	0	0	0	1.007	0	0.62	32.068	23.186	0	2.525	0	0	0	0	0.22	0	1.333	0	0	0.397	0.036
Br62_rep9_Dep6_Tu10	0	0	3.822	8.672	0	1.391	0	40.727	0	0.297	34.698	0	0	0	0	0	0	0	0	0	0	0	0	0	0	0	5.198	5.111	0	0.081	0	0	0	0	0	0	0	0	0	0	0
Br62_rep5_Dep6_Tu0.3	0	0	1.839	3.074	0	17.368	0	44.403	0	0.537	32.776	0	0	0	0	0	0	0	0	0	0	0	0	0	0	0	0	0	0	0	0	0	0	0	0	0	0	0	0	0	0
Br62_rep8_Dep6_Tu50	0	0	1.366	1.581	0	7.813	0	17.22	0	0	12.911	0	0	0	0	0	0	0	0	0	0	0	0	1.427	0	0.648	18.241	33.548	0	2.719	0	0	0	0	0.944	0	0.759	0	0	0.336	0.484
Br62_rep4_Dep6_Tu0.3	0	0	2.842	18.85	0	13.988	0	28.811	0	0.155	35.352	0	0	0	0	0	0	0	0	0	0	0	0	0	0	0	0	0	0	0	0	0	0	0	0	0	0	0	0	0	0
Br62_rep7_Dep6_Tu1	0	0	3.345	31.367	0	10.912	0	20.493	0	0.16	33.72	0	0	0	0	0	0	0	0	0	0	0	0	0	0	0	0	0	0	0	0	0	0	0	0	0	0	0	0	0	0
Br62_rep3_Dep6_Tu0.5	0	0	2.556	14.111	0	1.919	0	46.89	0	0.456	34.065	0	0	0	0	0	0	0	0	0	0	0	0	0	0	0	0	0	0	0	0	0	0	0	0	0	0	0	0	0	0
Br62_rep7_Dep6_Tu40	0	0	3.758	3.179	0	1.583	0	21.506	0	0	18.985	0	0	0	0	0	0	0	0	0	0	0	0	0.286	0	0.426	18.59	26.491	0	1.439	0	0	0	2.407	0.203	0	1.145	0	0	0	0
Br62_rep2_Dep6_Tu3	0	0	8.369	15.956	0	16.07	0	21.986	0	0.308	37.307	0	0	0	0	0	0	0	0	0	0	0	0	0	0	0	0	0	0	0	0	0	0	0	0	0	0	0	0	0	0
Br62_rep2_Dep6_Tu0.5	0	0	2.503	33.47	1.992	10.202	0	15.993	0	0.249	35.588	0	0	0	0	0	0	0	0	0	0	0	0	0	0	0	0	0	0	0	0	0	0	0	0	0	0	0	0	0	0
Br62_rep1_Dep6_Tu50	0	0	3.525	5.124	0	1.368	0	16.18	0	0	13.364	0	0	0	0	0	0	0	0	0	0	0	0	1.285	0	0.962	23.145	30.477	0	2.55	0	0	0	0	0.363	0	1.313	0	0	0	0.341
Br62_rep3_Dep6_Tu3	0	0	8.836	16.841	0	15.23	0	20.532	0	0	38.559	0	0	0	0	0	0	0	0	0	0	0	0	0	0	0	0	0	0	0	0	0	0	0	0	0	0	0	0	0	0
Br62_rep7_Dep6_Tu3	0	0	2.726	2.609	0	17.578	0	44.523	0	0.439	32.122	0	0	0	0	0	0	0	0	0	0	0	0	0	0	0	0	0	0	0	0	0	0	0	0	0	0	0	0	0	0
Br62_rep3_Dep6_Tu0.3	0	0	1.317	15.247	0	35.473	0	14.805	0	0.089	33.065	0	0	0	0	0	0	0	0	0	0	0	0	0	0	0	0	0	0	0	0	0	0	0	0	0	0	0	0	0	0
Br62_rep8_Dep6_Tu30	0	0	5.404	13.094	3.872	8.341	0	6.83	0	0.027	26.39	0	0	0	0	0	0	0	0	0	0	0	0	0.217	0	0	10.656	24.131	0	0.668	0	0	0	0	0.064	0	0.304	0	0	0	0
Br62_rep4_Dep6_Tu30	0	0	3.305	20.893	0	7.314	0	7.317	0	0	21.798	0	0	0	0	0	0	0	0	0	0	0	0	0.388	0	0.054	17.587	19.662	0	1.215	0	0	0	0	0.042	0	0.423	0	0	0	0
Br62_rep6_Dep6_Tu3	0	0	5.557	9.617	0	35.192	0	14.611	0	0.068	34.953	0	0	0	0	0	0	0	0	0	0	0	0	0	0	0	0	0	0	0	0	0	0	0	0	0	0	0	0	0	0
Br62_rep4_Dep6_Tu0.1	0	0	1.7	11.475	0	34.595	0	16.657	0	0.277	35.294	0	0	0	0	0	0	0	0	0	0	0	0	0	0	0	0	0	0	0	0	0	0	0	0	0	0	0	0	0	0
Br62_rep8_Dep6_Tu5	0	0	2.783	2.885	0	18.643	0	42.595	0	0.298	27.91	0	0	0	0	0	0	0	0	0	0	0	0	1.475	0	0	3.336	0.074	0	0	0	0	0	0	0	0	0	0	0	0	0
Br62_rep10_Dep6_Tu50	0	0	2.982	2.481	0	9.377	0	14.014	0	0	12.428	0	0	0	0	0	0	0	0	0	0	0	0	0.919	0	1.044	11.497	39.007	0	2.51	0	0	0	0	0.559	0	1.54	0	0	1.457	0.183
Br62_rep10_Dep6_Tu0.3	0	0	2.341	5.19	0	14.974	0	47.096	0	0.442	29.954	0	0	0	0	0	0	0	0	0	0	0	0	0	0	0	0	0	0	0	0	0	0	0	0	0	0	0	0	0	0
Br62_rep3_Dep6_Tu20	0	0	3.794	28.963	0	7.041	0	7.909	0	0.023	26.848	0	0	0	0	0	0	0	0	0	0	0	0	0.26	0	0	4.511	20.283	0	0.065	0	0	0	0	0	0.291	0.009	0	0	0	0
Br62_rep1_Dep6_Tu1	0	0	6.372	1.989	0.142	22.052	0	37.38	0	1.039	31.023	0	0	0	0	0	0	0	0	0	0	0	0	0	0	0	0	0	0	0	0	0	0	0	0	0	0	0	0	0	0
Br62_rep3_Dep6_Tu1	0	0	2.079	12.868	0	1.562	0	46.201	0	0.446	36.842	0	0	0	0	0	0	0	0	0	0	0	0	0	0	0	0	0	0	0	0	0	0	0	0	0	0	0	0	0	0
Br62_rep9_Dep6_Tu2	0	0	3.11	27.281	0.585	11.863	0	19.868	0	0.083	37.208	0	0	0	0	0	0	0	0	0	0	0	0	0	0	0	0	0	0	0	0	0	0	0	0	0	0	0	0	0	0
Br62_rep7_Dep6_Tu50	0	0	1.942	5.683	5.343	13.354	0	2.947	0	0	12.033	0	0	0	0	0	0	0	0	0	0	0	0	0.506	0	1.689	12.788	37.647	0	2.966	0	0	0	0	0.607	0	0.833	0	0	0.709	0.951
Br62_rep7_Dep6_Tu5	0	0	1.172	11.872	0.41	32.301	0	15.747	0	0.212	36.779	0	0	0	0	0	0	0	0	0	0	0	0	0.892	0	0	0	0.612	0	0	0	0	0	0	0	0	0	0	0	0	0
Br62_rep8_Dep6_Tu2	0	0	3.106	11.563	0.891	1.024	0	44.993	0	0.576	37.844	0	0	0	0	0	0	0	0	0	0	0	0	0	0	0	0	0	0	0	0	0	0	0	0	0	0	0	0	0	0
Br62_rep5_Dep6_Tu0.1	0	0	8.215	21.228	3.27	14.092	0	13.659	0	0.18	39.353	0	0	0	0	0	0	0	0	0	0	0	0	0	0	0	0	0	0	0	0	0	0	0	0	0	0	0	0	0	0
Br62_rep6_Dep6_Tu5	0	0	6.521	6.555	16.132	29.115	0	9.915	0	0.191	30.844	0	0	0	0	0	0	0	0	0	0	0	0	0.724	0	0	0	0	0	0	0	0	0	0	0	0	0	0	0	0	0
Br62_rep9_Dep6_Tu20	0	0	0.582	11.403	0	27.963	0	10.25	0	0.04	25.61	0	0	0	0	0	0	0	0	0	0	0	0	0.592	0	0	10.96	12.308	0	0.289	0	0	0	0	0	0	0	0	0	0	0
Br62_rep2_Dep6_Tu30	0	0	3.05	25.678	0	5.369	0	5.667	0	0	20.586	0	0	0	0	0	0	0	0	0	0	0	0	0.544	0	0.068	10.682	26.93	0	1.116	0	0	0	0	0.074	0	0.235	0	0	0	0
Br62_rep7_Dep6_Tu10	0	0	2.149	31.605	0.774	5.477	0	17.464	0	0	31.357	0	0	0	0	0	0	0	0	0	0	0	0	0	0	0	8.678	2.488	0	0.006	0	0	0	0	0	0	0	0	0	0	0
Br62_rep6_Dep6_Tu0.1	0	0	4.915	9.881	0	35.852	0	14.265	0	0.193	34.891	0	0	0	0	0	0	0	0	0	0	0	0	0	0	0	0	0	0	0	0	0	0	0	0	0	0	0	0	0	0
Br62_rep5_Dep6_Tu50	0	0	0.065	15.782	0	6.214	0	3.786	0	0	13.291	0	0.025	0	0	0	0	0	0	0	0	0	0	0.586	0	1.084	14.618	38.526	0	3.029	0	0	0	0	0.469	0	1.035	0	0	0.754	0.735
Br62_rep10_Dep6_Tu1	0	0	4.467	2.566	0	19.807	0	39.4	0	1.156	32.601	0	0	0	0	0	0	0	0	0	0	0	0	0	0	0	0	0	0	0	0	0	0	0	0	0	0	0	0	0	0
Br62_rep1_Dep6_Tu30	0	0	4.738	16.159	1.182	9.117	0	5.633	0	0	25.649	0	0	0	0	0	0	0	0	0	0	0	0	0.339	0	0.067	11.832	23.958	0	1.232	0	0	0	0	0	0	0.094	0	0	0	0
Br62_rep7_Dep6_Tu0.3	0	0	4.787	26.515	0	11.2	0	18.744	0	0.145	38.607	0	0	0	0	0	0	0	0	0	0	0	0	0	0	0	0	0	0	0	0	0	0	0	0	0	0	0	0	0	0
Br62_rep2_Dep6_Tu10	0	0	7.423	21.391	1.499	12.244	0	10.328	0	0	35.769	0	0	0	0	0	0	0	0	0	0	0	0	0.158	0	0	3.131	8.053	0	0	0	0	0	0	0	0	0	0	0	0	0
Br62_rep9_Dep6_Tu0.1	0	0	3.42	3.017	0	19.65	0	41.047	0	0.676	32.186	0	0	0	0	0	0	0	0	0	0	0	0	0	0	0	0	0	0	0	0	0	0	0	0	0	0	0	0	0	0
Br62_rep3_Dep6_Tu10	0	0	1.311	9.053	0	31.58	0	14.443	0	0.162	31.847	0	0	0	0	0	0	0	0	0	0	0	0	0.231	0	0	7.055	4.316	0	0	0	0	0	0	0	0	0	0	0	0	0
Br62_rep4_Dep6_Tu5	0	0	1.506	2.455	0	16.997	0	42.549	0	0.398	32.232	0	0	0	0	0	0	0	0	0	0	0	0	0.086	0	0	0.816	2.958	0	0	0	0	0	0	0	0	0	0	0	0	0
Br62_rep8_Dep6_Tu20	0	0	2.458	13.406	0	1.091	0	33.106	0	0	26.606	0	0	0	0	0	0	0	0	0	0	0	0	0.441	0	0	5.325	17.19	0	0.346	0	0	0	0	0	0	0.028	0	0	0	0
Br62_rep1_Dep6_Tu2	0	0	10.593	21.239	0	15.08	0	12.215	0	0.12	40.749	0	0	0	0	0	0	0	0	0	0	0	0	0	0	0	0	0	0	0	0	0	0	0	0	0	0	0	0	0	0
Br62_rep10_Dep6_Tu5	0	0	10.937	12.442	0	1.719	0	39.291	0	0.182	31.955	0	0	0	0	0	0	0	0	0	0	0	0	0.046	0	0	0	3.425	0	0	0	0	0	0	0	0	0	0	0	0	0
Br62_rep10_Dep6_Tu30	0	0	3.723	18.311	0	7.807	0	11.149	0	0	21.27	0	0	0	0	0	0	0	0	0	0	0	0	0.258	0	0.294	20.04	15.19	0	1.317	0	0	0	0.015	0.054	0	0.569	0	0	0	0
Br62_rep6_Dep6_Tu2	0	0	2.176	5.316	0	15.061	0	47.132	0	0.372	29.941	0	0	0	0	0	0	0	0	0	0	0	0	0	0	0	0	0	0	0	0	0	0	0	0	0	0	0	0	0	0
Br62_rep4_Dep6_Tu3	0	0	17.115	9.677	0	1.441	0	38.625	0	0.191	32.948	0	0	0	0	0	0	0	0	0	0	0	0	0	0	0	0	0	0	0	0	0	0	0	0	0	0	0	0	0	0
Br66_rep4_Dep6_Tu50	0	0	1.462	1.993	0.691	7.453	0	19.632	0	0.677	8.725	0	0	0	0	0	0	0	0	0	0	0	0	8.928	0	41.985	2.013	5.25	0.033	0.965	0	0	0	0	0	0	0.192	0	0	0	0
Br66_rep3_Dep6_Tu0.5	0	0	2.594	14.006	0	1.931	0	46.922	0	0.465	34.08	0	0	0	0	0	0	0	0	0	0	0	0	0	0	0	0	0	0	0	0	0	0	0	0	0	0	0	0	0	0
Br66_rep2_Dep6_Tu3	0	0	8.435	16.134	0	16.387	0	21.367	0	0.393	37.282	0	0	0	0	0	0	0	0	0	0	0	0	0	0	0	0	0	0	0	0	0	0	0	0	0	0	0	0	0	0
Br66_rep6_Dep6_Tu40	0	0	3.206	13.369	0	7.446	0	8.848	0	0.219	17.996	0	0	0	0	0	0	0	0	0	0	0	0	4.947	0	35.547	3.709	3.888	0	0.642	0	0	0	0	0	0	0.098	0	0	0.083	0
Br66_rep9_Dep6_Tu0.1	0	0	3.453	2.874	0	19.701	0	41.038	0	0.736	32.196	0	0	0	0	0	0	0	0	0	0	0	0	0	0	0	0	0	0	0	0	0	0	0	0	0	0	0	0	0	0
Br66_rep9_Dep6_Tu5	0	0	1.621	5.508	0	18.126	0	37.042	0	0.402	35.489	0	0	0	0	0	0	0	0	0	0	0	0	0.914	0	0	0.896	0	0	0	0	0	0	0	0	0	0	0	0	0	0
Br66_rep10_Dep6_Tu1	0	0	23.195	8.237	0	0.981	0	36.16	0	0.126	31.298	0	0	0	0	0	0	0	0	0	0	0	0	0	0	0	0	0	0	0	0	0	0	0	0	0	0	0	0	0	0
Br66_rep6_Dep6_Tu20	0	0	6.352	11.513	0	27.009	0	9.548	0	0.051	21.693	0	0	0	0	0	0	0	0	0	0	0	0	3.828	0	16.429	1.712	1.819	0	0.031	0	0	0	0	0	0	0.013	0	0	0	0
Br66_rep10_Dep6_Tu30	0	0	1.19	10.05	0	20.321	0	12.722	0	0.182	19.945	0	0	0	0	0	0	0	0	0	0	0	0	6.416	0	23.009	2.803	3	0	0.318	0	0	0	0	0	0	0.041	0	0	0	0
Br66_rep10_Dep6_Tu5	0	0	7.276	7.761	5.484	31.254	0	12.174	0	0.211	34.439	0	0	0	0	0	0	0	0	0	0	0	0	1.4	0	0	0	0	0	0	0	0	0	0	0	0	0	0	0	0	0
Br66_rep7_Dep6_Tu1	0	0	3.334	31.449	0	10.793	0	20.562	0	0.163	33.696	0	0	0	0	0	0	0	0	0	0	0	0	0	0	0	0	0	0	0	0	0	0	0	0	0	0	0	0	0	0
Br66_rep6_Dep6_Tu0.3	0	0	2.6	14.006	0	1.962	0	46.893	0	0.465	34.071	0	0	0	0	0	0	0	0	0	0	0	0	0	0	0	0	0	0	0	0	0	0	0	0	0	0	0	0	0	0
Br66_rep1_Dep6_Tu30	0	0	4.274	16.298	2.774	7.863	0	7.125	0	0.013	22.699	0	0	0	0	0	0	0	0	0	0	0	0	1.945	0	30.992	1.673	3.972	0	0.341	0	0	0	0	0	0.021	0	0	0	0.009	0
Br66_rep3_Dep6_Tu1	0	0	1.966	12.929	0	1.634	0	46.161	0	0.471	36.837	0	0	0	0	0	0	0	0	0	0	0	0	0	0	0	0	0	0	0	0	0	0	0	0	0	0	0	0	0	0
Br66_rep3_Dep6_Tu30	0	0	2.229	15.781	0	10.042	0	11.584	0	0.155	23.191	0	0	0	0	0	0	0	0	0	0	0	0	4.321	0	26.805	2.62	3.039	0	0.229	0	0	0	0	0	0	0	0	0	0	0
Br66_rep9_Dep6_Tu1	0	0	10.061	21.297	0	15.194	0	12.676	0	0.164	40.606	0	0	0	0	0	0	0	0	0	0	0	0	0	0	0	0	0	0	0	0	0	0	0	0	0	0	0	0	0	0
Br66_rep9_Dep6_Tu40	0	0	0.327	6.056	0	1.505	0	27.128	0	0	14.991	0	0	0	0	0	0	0	0	0	0	0	0	7.774	0	33.334	4.876	3.197	0	0.614	0	0	0	0	0.102	0	0.044	0	0	0.051	0
Br66_rep5_Dep6_Tu1	0	0	1.606	5.774	0	18.409	0	38.222	0	0.412	35.574	0	0	0	0	0	0	0	0	0	0	0	0	0	0	0	0	0	0	0	0	0	0	0	0	0	0	0	0	0	0
Br66_rep2_Dep6_Tu5	0	0	23.229	7.886	0.111	0.956	0	35.817	0	0.018	31.088	0	0	0	0	0	0	0	0	0	0	0	0	0.892	0	0	0	0	0	0	0	0	0	0	0	0	0	0	0	0	0
Br66_rep5_Dep6_Tu30	0	0	1.092	9.263	0.547	21.539	0	10.263	0	0.685	17.976	0	0	0	0	0	0	0	0	0	0	0	0	3.526	0	27.232	5.392	1.838	0	0.498	0	0	0	0	0	0	0	0	0	0.147	0
Br66_rep7_Dep6_Tu50	0	0	2.199	5.707	0	14.601	0	6.383	0.935	0.445	8.748	0	0	0	0	0	0	0	0	0	0	0	0	5.074	0	45.689	2.189	6.507	0	0.898	0	0	0.011	0	0.047	0	0.08	0	0	0.36	0.125
Br66_rep4_Dep6_Tu40	0	0	2.158	13.22	0	6.809	0	10.552	0	0.301	15.644	0	0	0	0	0	0	0	0	0	0	0	0	3.953	0	35.419	8.22	2.604	0	1.026	0	0	0	0	0	0	0.092	0	0	0	0
Br66_rep8_Dep6_Tu5	0	0	2.756	2.767	0	19.143	0	43.173	0	0.283	28.882	0	0	0	0	0	0	0	0	0	0	0	0	2.995	0	0	0	0	0	0	0	0	0	0	0	0	0	0	0	0	0
Br66_rep9_Dep6_Tu2	0	0	3.352	27.301	0.05	11.807	0	20.149	0	0.106	37.232	0	0	0	0	0	0	0	0	0	0	0	0	0	0	0	0	0	0	0	0	0	0	0	0	0	0	0	0	0	0
Br66_rep6_Dep6_Tu30	0	0	0.707	1.97	0	11.898	0	30.42	0	0.484	18.801	0	0	0	0	0	0	0	0	0	0	0	0	5.808	0	24.895	1.159	3.618	0	0.226	0	0	0	0	0	0.013	0	0	0	0	0
Br66_rep4_Dep6_Tu0.1	0	0	1.721	11.311	0	34.839	0	16.55	0	0.29	35.287	0	0	0	0	0	0	0	0	0	0	0	0	0	0	0	0	0	0	0	0	0	0	0	0	0	0	0	0	0	0
Br66_rep5_Dep6_Tu10	0	0	5.473	11.766	0	1.566	0	40.433	0	0.484	32.667	0	0	0	0	0	0	0	0	0	0	0	0	4.468	0	0	1.888	1.252	0	0	0	0	0	0	0	0	0	0	0	0	0
Br66_rep3_Dep6_Tu40	0	0	2.024	5.38	0	1.475	0	25.478	0.161	0.169	14.915	0	0	0	0	0	0	0	0	0	0	0	0	4.873	0	36.31	2.084	6.019	0	0.695	0	0	0	0	0	0	0.235	0	0	0.18	0
Br66_rep9_Dep6_Tu0.5	0	0	2.038	35.292	2.999	5.327	0	19.979	0	0.108	34.254	0	0	0	0	0	0	0	0	0	0	0	0	0	0	0	0	0	0	0	0	0	0	0	0	0	0	0	0	0	0
Br66_rep8_Dep6_Tu2	0	0	2.882	11.353	1.231	1.192	0	44.888	0	0.551	37.9	0	0	0	0	0	0	0	0	0	0	0	0	0	0	0	0	0	0	0	0	0	0	0	0	0	0	0	0	0	0
Br66_rep10_Dep6_Tu2	0	0	2.58	13.221	0	20.827	0	27.664	0	0.241	35.465	0	0	0	0	0	0	0	0	0	0	0	0	0	0	0	0	0	0	0	0	0	0	0	0	0	0	0	0	0	0
Br66_rep6_Dep6_Tu0.1	0	0	4.955	10.092	0	35.714	0	14.194	0	0.2	34.843	0	0	0	0	0	0	0	0	0	0	0	0	0	0	0	0	0	0	0	0	0	0	0	0	0	0	0	0	0	0
Br66_rep5_Dep6_Tu0.5	0	0	4.462	32.225	0.098	8.865	0	19.75	0	0.149	34.449	0	0	0	0	0	0	0	0	0	0	0	0	0	0	0	0	0	0	0	0	0	0	0	0	0	0	0	0	0	0
Br66_rep2_Dep6_Tu20	0	0	0.637	12.836	0	28.329	0	11.212	0	0.223	23.518	0	0	0	0	0	0	0	0	0	0	0	0	5.645	0	14.51	1.583	1.469	0	0.036	0	0	0	0	0	0	0	0	0	0	0
Br66_rep4_Dep6_Tu0.5	0	0	2.312	1.553	0	19.78	0	44.33	0	0.393	31.631	0	0	0	0	0	0	0	0	0	0	0	0	0	0	0	0	0	0	0	0	0	0	0	0	0	0	0	0	0	0
Br66_rep4_Dep6_Tu5	0	0	1.253	2.799	0	16.673	0	43.455	0	0.419	33.037	0	0	0	0	0	0	0	0	0	0	0	0	2.084	0	0	0.277	0	0	0	0	0	0	0	0	0	0	0	0	0	0
Br66_rep8_Dep6_Tu0.5	0	0	1.29	15.303	0	35.433	0	14.825	0	0.089	33.057	0	0	0	0	0	0	0	0	0	0	0	0	0	0	0	0	0	0	0	0	0	0	0	0	0	0	0	0	0	0
Br66_rep5_Dep6_Tu20	0	0	4.453	1.157	0	17.026	0	27.767	0.014	1.267	20.267	0	0	0	0	0	0	0	0	0	0	0	0	2.924	0	14.071	0.116	10.935	0	0	0	0	0	0	0	0	0	0	0	0	0
Br66_rep1_Dep6_Tu3	0	0	0.584	11.878	0	33.677	0	16.771	0	0.547	36.54	0	0	0	0	0	0	0	0	0	0	0	0	0	0	0	0	0	0	0	0	0	0	0	0	0	0	0	0	0	0
Br66_rep10_Dep6_Tu10	0	0	1.607	11.234	0	21.228	0	23.893	0	0.197	34.293	0	0	0	0	0	0	0	0	0	0	0	0	6.026	0	0	0	1.521	0	0	0	0	0	0	0	0	0	0	0	0	0
Br66_rep3_Dep6_Tu10	0	0	1.338	9.746	0	32.612	0	14.737	0	0.2	33.254	0	0	0	0	0	0	0	0	0	0	0	0	3.937	0	0	3.519	0.655	0	0	0	0	0	0	0	0	0	0	0	0	0
Br66_rep10_Dep6_Tu40	0	0	2.648	1.449	0	13.252	0	21.688	0	0.073	12.1	0	0	0	0	0	0	0	0	0	0	0	0	4.25	0	36.943	0.935	5.62	0	0.878	0	0	0	0.048	0.004	0	0.1	0	0	0.01	0
Br66_rep1_Dep6_Tu50	0	0	2.457	5.479	0	0.882	0.008	20.362	0	0.51	9.549	0	0	0	0	0	0	0	0	0	0	0	0	13.343	0	37.55	2.721	4.735	0.146	1.116	0	0	0.704	0	0.135	0	0.139	0	0	0.162	0
Br66_rep10_Dep6_Tu0.5	0	0	4.552	14.466	0	12.232	0	33.346	0	0.345	35.057	0	0	0	0	0	0	0	0	0	0	0	0	0	0	0	0	0	0	0	0	0	0	0	0	0	0	0	0	0	0
Br66_rep1_Dep6_Tu0.3	0	0	0.567	12.229	0.48	34.24	0	15.998	0	0.727	35.758	0	0	0	0	0	0	0	0	0	0	0	0	0	0	0	0	0	0	0	0	0	0	0	0	0	0	0	0	0	0
Br66_rep10_Dep6_Tu0.1	0	0	2.037	12.877	0	25.522	0	24.132	0	0.244	35.186	0	0	0	0	0	0	0	0	0	0	0	0	0	0	0	0	0	0	0	0	0	0	0	0	0	0	0	0	0	0
Br66_rep8_Dep6_Tu40	0	0	2.035	19.103	0.239	2.722	0	9.156	0	0.017	14.627	0	0	0	0	0	0	0	0	0	0	0	0	4.298	0	35.709	8.697	2.147	0	1.036	0	0	0	0	0.043	0.024	0.083	0	0	0.063	0
Br66_rep3_Dep6_Tu20	0	0	3.785	27.53	0	7.546	0	9.364	0	0.142	25.21	0	0	0	0	0	0	0	0	0	0	0	0	1.473	0	20.708	1.398	2.813	0	0	0	0	0	0	0	0.028	0	0	0	0	0
Br66_rep9_Dep6_Tu0.3	0	0	5.267	35.93	0	8.503	0	14.551	0	0.228	35.518	0	0	0	0	0	0	0	0	0	0	0	0	0	0	0	0	0	0	0	0	0	0	0	0	0	0	0	0	0	0
Br66_rep7_Dep6_Tu0.3	0	0	4.761	26.711	0	11.092	0	18.729	0	0.154	38.551	0	0	0	0	0	0	0	0	0	0	0	0	0	0	0	0	0	0	0	0	0	0	0	0	0	0	0	0	0	0
Br66_rep5_Dep6_Tu2	0	0	1.888	4.718	0	16.629	0	47.365	0	0.315	29.083	0	0	0	0	0	0	0	0	0	0	0	0	0	0	0	0	0	0	0	0	0	0	0	0	0	0	0	0	0	0
Br66_rep5_Dep6_Tu0.3	0	0	1.863	3.054	0	17.652	0	44.167	0	0.525	32.736	0	0	0	0	0	0	0	0	0	0	0	0	0	0	0	0	0	0	0	0	0	0	0	0	0	0	0	0	0	0
Br66_rep6_Dep6_Tu5	0	0	6.459	6.566	16.171	28.909	0	9.816	0	0.22	30.586	0	0	0	0	0	0	0	0	0	0	0	0	0.701	0	0	0	0.57	0	0	0	0	0	0	0	0	0	0	0	0	0
Br66_rep5_Dep6_Tu3	0	0	3.207	34.759	0.111	6.977	0	19.604	0	0.038	35.302	0	0	0	0	0	0	0	0	0	0	0	0	0	0	0	0	0	0	0	0	0	0	0	0	0	0	0	0	0	0
Br66_rep1_Dep6_Tu5	0	0	7.832	11.412	0	32.88	0	13.127	0	0.134	33.223	0	0	0	0	0	0	0	0	0	0	0	0	1.39	0	0	0	0	0	0	0	0	0	0	0	0	0	0	0	0	0
Br66_rep6_Dep6_Tu10	0	0	9.723	8.156	0	2.388	0	38.124	0	0.237	34.266	0	0	0	0	0	0	0	0	0	0	0	0	4.571	0	0	0	2.532	0	0	0	0	0	0	0	0	0	0	0	0	0
Br66_rep3_Dep6_Tu5	0	0	0.918	19.788	8.089	9.511	0	26.413	0	0	33.261	0	0	0	0	0	0	0	0	0	0	0	0	2.018	0	0	0	0	0	0	0	0	0	0	0	0	0	0	0	0	0
Br66_rep1_Dep6_Tu1	0	0	6.327	2.081	0.086	22.052	0	37.308	0	1.181	30.962	0	0	0	0	0	0	0	0	0	0	0	0	0	0	0	0	0	0	0	0	0	0	0	0	0	0	0	0	0	0
Br66_rep4_Dep6_Tu30	0	0	2.842	23.064	0	6.049	0	8.696	0	0.175	19.777	0	0	0	0	0	0	0	0	0	0	0	0	2.613	0	30.077	4.09	2.445	0	0.154	0	0	0	0	0	0	0.016	0	0	0	0
Br66_rep8_Dep6_Tu20	0	0	2.891	12.302	0	0.827	0	35.004	0	0.024	25.834	0	0	0	0	0	0	0	0	0	0	0	0	2.082	0	17.25	0.77	2.969	0	0.046	0	0	0	0	0	0	0	0	0	0	0
Br66_rep4_Dep6_Tu10	0	0	3.775	24.69	0	10.222	0	17.208	0	0.386	36.578	0	0	0	0	0	0	0	0	0	0	0	0	3.615	0	0	1.649	1.875	0	0	0	0	0	0	0	0	0	0	0	0	0
Br66_rep2_Dep6_Tu1	0	0	8.454	17.824	0	16.154	0	22.424	0	0.614	34.528	0	0	0	0	0	0	0	0	0	0	0	0	0	0	0	0	0	0	0	0	0	0	0	0	0	0	0	0	0	0
Br66_rep6_Dep6_Tu2	0	0	2.364	5.189	0	15.088	0	47.03	0	0.433	29.893	0	0	0	0	0	0	0	0	0	0	0	0	0	0	0	0	0	0	0	0	0	0	0	0	0	0	0	0	0	0
Br66_rep6_Dep6_Tu0.5	0	0	6.674	1.757	0	22.291	0	37.374	0	0.724	31.178	0	0	0	0	0	0	0	0	0	0	0	0	0	0	0	0	0	0	0	0	0	0	0	0	0	0	0	0	0	0
Br66_rep5_Dep6_Tu0.1	0	0	8.371	21.226	3.206	14.195	0	13.351	0	0.168	39.481	0	0	0	0	0	0	0	0	0	0	0	0	0	0	0	0	0	0	0	0	0	0	0	0	0	0	0	0	0	0
Br66_rep2_Dep6_Tu2	0	0	6.18	8.66	5.247	33.31	0	12.466	0	0.359	33.776	0	0	0	0	0	0	0	0	0	0	0	0	0	0	0	0	0	0	0	0	0	0	0	0	0	0	0	0	0	0
Br66_rep10_Dep6_Tu50	0	0	3.06	6.155	0	14.017	0	7.779	0	0.094	11.057	0	0	0	0	0	0	0	0	0	0	0	0	11.122	0	38.772	2.93	3.354	0.008	0.897	0	0	0	0.101	0.028	0	0.2	0	0	0.426	0
Br66_rep7_Dep6_Tu3	0	0	2.58	2.607	0	17.763	0	44.45	0.081	0.419	32.098	0	0	0	0	0	0	0	0	0	0	0	0	0	0	0	0	0	0	0	0	0	0	0	0	0	0	0	0	0	0
Br66_rep7_Dep6_Tu10	0	0	1.949	31.854	3.224	4.015	0	18.201	0	0	31.884	0	0	0	0	0	0	0	0	0	0	0	0	1.777	0	0	6.491	0.602	0	0	0	0	0	0	0	0	0	0	0	0	0
Br66_rep2_Dep6_Tu0.5	0	0	2.34	33.508	2.123	10.18	0	16.011	0	0.222	35.614	0	0	0	0	0	0	0	0	0	0	0	0	0	0	0	0	0	0	0	0	0	0	0	0	0	0	0	0	0	0
Br66_rep5_Dep6_Tu50	0	0	2.904	13.228	0	6.088	0	5.998	0	0.305	10.303	0	0	0	0	0	0	0	0	0	0	0	0	4.734	0	44.983	2.619	7.03	0	1.096	0	0	0.007	0	0.077	0	0.171	0	0	0.42	0.036
Br66_rep9_Dep6_Tu20	0	0	0.86	12.197	0	27.034	0	11.51	0	0.099	24.233	0	0	0	0	0	0	0	0	0	0	0	0	3.987	0	16.554	1.907	1.552	0	0.064	0	0	0	0	0	0	0	0	0	0	0
Br66_rep8_Dep6_Tu3	0	0	23.189	8.18	0	1.022	0	36.164	0	0.148	31.294	0	0	0	0	0	0	0	0	0	0	0	0	0	0	0	0	0	0	0	0	0	0	0	0	0	0	0	0	0	0
Br66_rep9_Dep6_Tu10	0	0	4.198	8.552	0	1.473	0	42.346	0	0.205	36.107	0	0.25	0	0	0	0	0	0	0	0	0	0	2.416	0	0	3.415	1.037	0	0	0	0	0	0	0	0	0	0	0	0	0
Br66_rep7_Dep6_Tu2	0	0	6.534	6.683	16.114	29.21	0	10.132	0	0.292	31.034	0	0	0	0	0	0	0	0	0	0	0	0	0	0	0	0	0	0	0	0	0	0	0	0	0	0	0	0	0	0
Br66_rep6_Dep6_Tu3	0	0	5.41	9.679	0	34.998	0	14.955	0	0.1	34.857	0	0	0	0	0	0	0	0	0	0	0	0	0	0	0	0	0	0	0	0	0	0	0	0	0	0	0	0	0	0
Br66_rep1_Dep6_Tu0.5	0	0	1.406	15.359	0	32.986	0	16.223	0	0.235	33.788	0	0	0	0	0	0	0	0	0	0	0	0	0	0	0	0	0	0	0	0	0	0	0	0	0	0	0	0	0	0
Br66_rep2_Dep6_Tu40	0	0	2.582	1.028	0	12.335	0	20.532	0.317	1.154	11.48	0	0	0	0	0	0	0	0	0	0	0	0	5.35	0	31.062	0.388	12.409	0	0.451	0	0	0	0	0	0	0.078	0	0	0.833	0
Br66_rep1_Dep6_Tu2	0	0	10.652	21.228	0	14.843	0	12.401	0	0.138	40.735	0	0	0	0	0	0	0	0	0	0	0	0	0	0	0	0	0	0	0	0	0	0	0	0	0	0	0	0	0	0
Br66_rep8_Dep6_Tu1	0	0	11.767	8.603	0	2.582	0	40.846	0	0.293	35.784	0	0.122	0	0	0	0	0	0	0	0	0	0	0	0	0	0	0	0	0	0	0	0	0	0	0	0	0	0	0	0
Br66_rep4_Dep6_Tu3	0	0	17.088	9.896	0.298	1.251	0	38.326	0	0.255	32.884	0	0	0	0	0	0	0	0	0	0	0	0	0	0	0	0	0	0	0	0	0	0	0	0	0	0	0	0	0	0
Br66_rep7_Dep6_Tu40	0	0	2.502	3.526	0	1.595	0	25.456	0	0.124	16.663	0	0	0	0	0	0	0	0	0	0	0	0	4.106	0	36.078	4.177	4.673	0	0.611	0	0	0	0	0	0.067	0.279	0	0	0.141	0
Br66_rep7_Dep6_Tu0.5	0	0	7.91	13.386	0	34.067	0	12.774	0	0.044	31.817	0	0	0	0	0	0	0	0	0	0	0	0	0	0	0	0	0	0	0	0	0	0	0	0	0	0	0	0	0	0
Br66_rep2_Dep6_Tu30	0	0	3.287	25.669	0	4.421	0	7.232	0	0.021	19.843	0	0	0	0	0	0	0	0	0	0	0	0	4.63	0	26.812	1.066	6.538	0	0.464	0	0	0	0	0	0	0.015	0	0	0	0
Br66_rep2_Dep6_Tu0.1	0	0	13.262	11.273	0.158	2.225	0	40.199	0	0.289	32.592	0	0	0	0	0	0	0	0	0	0	0	0	0	0	0	0	0	0	0	0	0	0	0	0	0	0	0	0	0	0
Br66_rep7_Dep6_Tu0.1	0	0	2.245	34.589	1.729	6.842	0	19.928	0	0.084	34.582	0	0	0	0	0	0	0	0	0	0	0	0	0	0	0	0	0	0	0	0	0	0	0	0	0	0	0	0	0	0
Br66_rep1_Dep6_Tu40	0	0	12.343	2.57	0	1.08	0	22.415	0	0.059	12.147	0	0	0	0	0	0	0	0	0	0	0	0	6.588	0	33.709	4.822	3.023	0	1.057	0	0	0	0	0	0	0.038	0	0	0.146	0
Br66_rep7_Dep6_Tu5	0	0	1.14	12.178	0.689	31.997	0	15.602	0	0.38	36.47	0	0	0	0	0	0	0	0	0	0	0	0	1.543	0	0	0	0	0	0	0	0	0	0	0	0	0	0	0	0	0
Br66_rep4_Dep6_Tu1	0	0	2.881	1.419	0	20.115	0	43.623	0	0.661	31.299	0	0	0	0	0	0	0	0	0	0	0	0	0	0	0	0	0	0	0	0	0	0	0	0	0	0	0	0	0	0
Br66_rep8_Dep6_Tu0.1	0	0	3.934	5.628	0.549	16.945	0	42.088	0	0.61	30.245	0	0	0	0	0	0	0	0	0	0	0	0	0	0	0	0	0	0	0	0	0	0	0	0	0	0	0	0	0	0
Br66_rep4_Dep6_Tu2	0	0	8.584	10.077	0	3	0	41.419	0	0.23	36.686	0	0	0	0	0	0	0	0	0	0	0	0	0	0	0	0	0	0	0	0	0	0	0	0	0	0	0	0	0	0
Br66_rep1_Dep6_Tu0.1	0	0	5.436	30.925	1.896	13.371	0	14.44	0	0.16	33.771	0	0	0	0	0	0	0	0	0	0	0	0	0	0	0	0	0	0	0	0	0	0	0	0	0	0	0	0	0	0
Br66_rep2_Dep6_Tu10	0	0	8.001	23.281	0.953	12.051	0	10.703	0	0.09	37.92	0	0	0	0	0	0	0	0	0	0	0	0	3.776	0	0	0.278	2.943	0	0	0	0	0	0	0	0	0	0	0	0	0
Br66_rep4_Dep6_Tu20	0	0	5.837	5.786	0.5	13.185	0	25.485	0	0.027	24.366	0	0	0	0	0	0	0	0	0	0	0	0	2.906	0	18.991	0	2.897	0	0.02	0	0	0	0	0	0	0	0	0	0	0
Br66_rep4_Dep6_Tu0.3	0	0	2.726	18.868	0	14.063	0	28.825	0	0.17	35.346	0	0	0	0	0	0	0	0	0	0	0	0	0	0	0	0	0	0	0	0	0	0	0	0	0	0	0	0	0	0
Br66_rep10_Dep6_Tu3	0	0	6.669	11.655	0	12.475	0	32.685	0	0.092	36.423	0	0	0	0	0	0	0	0	0	0	0	0	0	0	0	0	0	0	0	0	0	0	0	0	0	0	0	0	0	0
Br66_rep1_Dep6_Tu20	0	0	1.09	3.361	0	12.313	0	38.518	0	0.507	19.225	0	0	0	0	0	0	0	0	0	0	0	0	2.538	0	18.347	2.001	2.056	0	0.04	0	0	0	0	0	0	0	0	0	0	0
Br66_rep6_Dep6_Tu1	0	0	1.401	18.94	5.196	13.246	0	27.549	0	0.184	33.482	0	0	0	0	0	0	0	0	0	0	0	0	0	0	0	0	0	0	0	0	0	0	0	0	0	0	0	0	0	0
Br66_rep6_Dep6_Tu50	0	0	1.279	1.8	0	6.492	0	23.803	0	0	7.011	0	0.633	0	0	0	0	0	0	0	0	0	0	8.003	0	40.079	2.922	4.719	0	1.674	0	0	0	0	0.063	0	0.596	0	0	0.905	0.018
Br66_rep9_Dep6_Tu3	0	0	3.812	13.453	0	1.646	0	45.766	0	0.339	34.981	0	0	0	0	0	0	0	0	0	0	0	0	0	0	0	0	0	0	0	0	0	0	0	0	0	0	0	0	0	0
Br66_rep3_Dep6_Tu50	0	0	0.758	5.085	0	15.639	0	7.152	0	0.708	10.253	0	0	0	0	0	0	0	0	0	0	0	0	5.352	0	42.098	2.584	7.493	0	1.256	0	0	0	0.036	0	0	0.347	0	0	1.194	0.044
Br66_rep8_Dep6_Tu30	0	0	5.934	12.903	3.65	8.961	0	7.601	0	0.025	24.844	0	0	0	0	0	0	0	0	0	0	0	0	1.721	0	29.397	1.035	3.786	0	0.122	0	0	0	0	0.019	0	0	0	0	0	0
Br66_rep7_Dep6_Tu20	0	0	1.826	27.523	0	4.897	0	14.074	0	0	24.766	0	0	0	0	0	0	0	0	0	0	0	0	2.522	0	15.836	7.735	0.804	0	0.014	0	0	0	0	0	0	0	0	0	0	0
Br66_rep3_Dep6_Tu2	0	0	0.397	12.352	0.728	34.313	0	16.024	0	0.372	35.813	0	0	0	0	0	0	0	0	0	0	0	0	0	0	0	0	0	0	0	0	0	0	0	0	0	0	0	0	0	0
Br66_rep8_Dep6_Tu50	0	0	0.31	1.573	0	6.415	0	22.045	0	0.239	9.817	0	0	0	0	0	0	0	0	0	0	0	0	12.55	0	37.297	1.591	6.618	0	1.036	0	0	0.029	0	0	0	0.137	0.077	0	0.264	0
Br66_rep3_Dep6_Tu3	0	0	8.802	16.731	0	15.138	0	20.831	0	0.037	38.459	0	0	0	0	0	0	0	0	0	0	0	0	0	0	0	0	0	0	0	0	0	0	0	0	0	0	0	0	0	0
Br66_rep3_Dep6_Tu0.3	0	0	1.321	15.324	0	35.403	0	14.804	0	0.103	33.042	0	0	0	0	0	0	0	0	0	0	0	0	0	0	0	0	0	0	0	0	0	0	0	0	0	0	0	0	0	0
Br66_rep8_Dep6_Tu0.3	0	0	5.249	35.953	0	8.497	0	14.54	0	0.239	35.52	0	0	0	0	0	0	0	0	0	0	0	0	0	0	0	0	0	0	0	0	0	0	0	0	0	0	0	0	0	0
Br66_rep3_Dep6_Tu0.1	0	0	1.806	13.272	0	2.301	0	46.079	0	0.444	36.096	0	0	0	0	0	0	0	0	0	0	0	0	0	0	0	0	0	0	0	0	0	0	0	0	0	0	0	0	0	0
Br66_rep10_Dep6_Tu0.3	0	0	8.089	18.693	0	15.149	0	23.01	0	0.371	34.686	0	0	0	0	0	0	0	0	0	0	0	0	0	0	0	0	0	0	0	0	0	0	0	0	0	0	0	0	0	0
Br66_rep2_Dep6_Tu50	0	0	0.985	13.758	0	3.355	0	8.404	0	0.176	9.353	0	0	0	0	0	0	0	0	0	0	0	0	6.692	0	42.081	11.023	2.512	0	1.114	0	0	0.06	0	0.068	0	0.36	0	0	0.058	0
Br66_rep5_Dep6_Tu5	0	0	2.635	2.999	0	17.056	0	43.143	0	0.307	31.568	0	0	0	0	0	0	0	0	0	0	0	0	2.289	0	0	0	0	0	0	0	0	0	0	0	0	0	0	0	0	0
Br66_rep10_Dep6_Tu20	0	0	1.359	2.785	0	14.496	0	37.048	0	0.272	20.843	0	0	0	0	0	0	0	0	0	0	0	0	3.951	0	15.706	2.531	0.939	0	0.067	0	0	0	0	0	0	0	0	0	0	0
Br66_rep7_Dep6_Tu30	0	0	1.424	23.183	0	3.621	0	12.158	0	0	19.435	0	0	0	0	0	0	0	0	0	0	0	0	5.566	0	25.239	7.817	1.423	0	0.101	0	0	0	0	0	0	0.031	0	0	0	0
Br66_rep9_Dep6_Tu30	0	0	1.872	6.63	0	1.286	0	29.73	0	0.518	21.27	0	0	0	0	0	0	0	0	0	0	0	0	2.581	0	30.026	2.739	3.1	0	0.114	0	0	0	0	0	0.071	0.06	0	0	0	0
Br66_rep5_Dep6_Tu40	0	0	2.12	7.001	0	8.838	0	19.148	0	0.4	14.459	0	0	0	0	0	0	0	0	0	0	0	0	9.356	0	31.019	3.978	2.866	0	0.786	0	0	0	0	0	0	0.028	0	0	0	0
Br66_rep8_Dep6_Tu10	0	0	3.907	2.611	0.224	18.966	0	36.252	0	0.636	26.089	0	0	0	0	0	0	0	0	0	0	0	0	1.852	0	8.307	0.441	0.713	0	0	0	0	0	0	0	0	0	0	0	0	0
Br66_rep9_Dep6_Tu50	0	0	1.346	13.551	0	3.241	0	8.499	0	0	9.672	0	0	0	0	0	0	0	0	0	0	0	0	6.885	0	40.793	12.389	2.051	0.056	1.009	0	0	0.208	0.173	0	0	0.128	0	0	0	0
Br66_rep2_Dep6_Tu0.3	0	0	23.145	8.329	0.105	1.305	0	35.737	0	0.081	31.295	0	0	0	0	0	0	0	0	0	0	0	0	0	0	0	0	0	0	0	0	0	0	0	0	0	0	0	0	0	0
Br66_rep1_Dep6_Tu10	0	0	2.155	0.962	0	19.079	0	41.5	0	0.401	29.851	0	0	0	0	0	0	0	0	0	0	0	0	4.759	0	0	0	1.292	0	0	0	0	0	0	0	0	0	0	0	0	0
Cer77_rep9_Dep6_Tu3	0	0	4.227	12.941	0	1.604	0	45.587	0	0.379	35.261	0	0	0	0	0	0	0	0	0	0	0	0	0	0	0	0	0	0	0	0	0	0	0	0	0	0	0	0	0	0
Cer77_rep5_Dep6_Tu30	0	0	1.99	11.756	1.581	16.373	0	0.783	0	0.317	20.266	0	0	0.777	0	0	0	0	0	0	0	0.972	0	0.96	0	0	0	0.498	0	1.384	0	0.848	0	1.305	3.113	0	0.434	6.655	13.407	16.58	0
Cer77_rep3_Dep6_Tu30	0	0	3.734	15.643	0	5.735	0	2.288	0	0.102	23.343	0	0	0.07	0	0	0	0	0	0	0	0.562	0	0.383	0	0	0	0.638	0	1.524	0	0.335	0.027	2.028	2.867	0	0.641	4.818	23.52	11.606	0.133
Cer77_rep8_Dep6_Tu50	0	0	1.639	6.695	0	2.316	0	0	1.927	0	12.807	0	0.85	2.204	0	0	0	0	0	0	0	1.216	0.71	1.143	0	0	0	1.848	0	2.394	0	1.266	0.066	2.493	5.071	0	0.873	10.215	18.376	25.718	0.173
Cer77_rep1_Dep6_Tu1	0	0	6.329	2.263	0.005	22.054	0	37.251	0	1.119	30.977	0	0	0	0	0	0	0	0	0	0	0	0	0	0	0	0	0	0	0	0	0	0	0	0	0	0	0	0	0	0
Cer77_rep7_Dep6_Tu3	0	0	2.57	2.958	0	17.108	0	44.339	0	0.55	32.468	0	0	0	0	0	0	0	0	0	0	0	0	0	0	0	0	0	0	0.004	0	0	0	0	0	0	0	0	0	0	0
Cer77_rep10_Dep6_Tu2	0	0	3.191	12.761	0	21.275	0	27.278	0	0.171	35.321	0	0	0	0	0	0	0	0	0	0	0	0	0	0	0	0	0	0	0	0	0	0	0	0	0	0	0	0	0	0
Cer77_rep2_Dep6_Tu0.5	0	0	2.632	33.358	2.089	10.251	0	15.85	0	0.241	35.578	0	0	0	0	0	0	0	0	0	0	0	0	0	0	0	0	0	0	0	0	0	0	0	0	0	0	0	0	0	0
Cer77_rep3_Dep6_Tu20	0	0	3.469	26.676	0	4.169	0	4.874	0	0.095	26.182	0	0	0	0	0	0	0	0	0	0	0.175	0	0.474	0	0	0	0.507	0	0.838	0	0	0	1.785	1.709	0.066	0.611	2.243	17.037	9.089	0
Cer77_rep1_Dep6_Tu2	0	0	10.702	20.994	0	15.213	0	12.232	0	0.078	40.778	0	0	0	0	0	0	0	0	0	0	0	0	0	0	0	0	0	0	0	0	0	0	0	0	0	0	0	0	0	0
Cer77_rep2_Dep6_Tu5	0	0	22.967	7.601	0.259	1.07	0	35.648	0	0	31.261	0	0	0	0	0	0	0	0	0	0	0	0	0	0	0	0	0	0	0.092	0	0	0	0.089	0	0	0.301	0	0	0.709	0
Cer77_rep5_Dep6_Tu0.5	0	0	4.493	32.746	0	8.235	0	19.967	0	0.135	34.422	0	0	0	0	0	0	0	0	0	0	0	0	0	0	0	0	0	0	0	0	0	0	0	0	0	0	0	0	0	0
Cer77_rep2_Dep6_Tu50	0	0	1.687	13.777	0	0.528	0.21	0.743	0.241	0	12.296	0.333	0.165	1.747	0	0	0	0	0	0	0	1.574	0	1.35	0	0	0	1.246	0	2.327	0	1.635	0.358	1.931	3.718	0	0.897	12.187	21.731	19.182	0.136
Cer77_rep9_Dep6_Tu0.5	0	0	2.15	35.333	2.927	5.251	0	19.956	0	0.116	34.266	0	0	0	0	0	0	0	0	0	0	0	0	0	0	0	0	0	0	0	0	0	0	0	0	0	0	0	0	0	0
Cer77_rep4_Dep6_Tu10	0	0	3.845	24.875	0	8.178	0	12.556	0	0.203	35.301	0	0	0	0	0	0	0	0	0	0	0	0	0.031	0	0	0	0	0	0.356	0	0	0	0.208	0.892	0	0.611	2.781	0	10.163	0
Cer77_rep9_Dep6_Tu20	0	0	1.305	13.386	0	23.63	0	4.615	0	0.19	24.596	0	0	0	0	0	0	0	0	0	0.188	0	0	0.474	0	0	0	0.154	0	0.805	0	0	0.023	0.628	2.023	0	0.289	3.714	11.082	12.897	0
Cer77_rep3_Dep6_Tu10	0	0	1.876	11.319	0	30.161	0	10.675	0	0	32.156	0	0	0	0	0	0	0	0	0	0	0	0	0.098	0	0	0	0.077	0	0.339	0	0	0	0.209	1.293	0	0.182	3.526	1.016	7.07	0
Cer77_rep6_Dep6_Tu5	0	0	6.568	6.578	16.096	29.056	0	9.188	0	0.167	30.871	0	0	0	0	0	0	0	0	0	0	0	0	0	0	0	0	0	0	0.044	0	0	0	0.064	0	0	0.241	0	0	1.124	0
Cer77_rep5_Dep6_Tu1	0	0	1.567	5.816	0	18.54	0	38.008	0	0.421	35.646	0	0	0	0	0	0	0	0	0	0	0	0	0	0	0	0	0	0	0	0	0	0	0	0	0	0	0	0	0	0
Cer77_rep5_Dep6_Tu0.3	0	0	1.849	2.983	0	17.717	0	44.157	0	0.504	32.788	0	0	0	0	0	0	0	0	0	0	0	0	0	0	0	0	0	0	0	0	0	0	0	0	0	0	0	0	0	0
Cer77_rep4_Dep6_Tu50	0	0	0.732	7.821	0	0	0	0	5.485	0	9.344	0.447	0.506	2.058	0	0	0.903	0	0	0	0	1.278	0.497	1.073	0	0	0	1.56	0	2.173	0	1.326	0.171	2.885	4.541	0	1.138	6.972	29.452	19.13	0.507
Cer77_rep6_Dep6_Tu0.3	0	0	2.694	13.836	0	2.098	0	46.83	0	0.465	34.075	0	0	0	0	0	0	0	0	0	0	0	0	0	0	0	0	0	0	0	0	0	0	0	0	0	0	0	0	0	0
Cer77_rep4_Dep6_Tu40	0	0	2.024	15.346	0	3.231	0	0	0	0	17.585	0	0.019	0.734	0	0	0	0	0	0	0	1.469	0	0.939	0	0	0	1.001	0	1.982	0	1.086	0.25	1.609	3.387	0	0.844	6.558	22.879	19.014	0.044
Cer77_rep10_Dep6_Tu5	0	0	7.843	7.587	5.271	30.621	0	10.74	0	0.104	34.465	0	0	0	0	0	0	0	0	0	0	0	0	0	0	0	0	0	0	0.162	0	0	0	0.078	0.108	0	0.245	0	0	2.774	0
Cer77_rep3_Dep6_Tu1	0	0	2.023	12.706	0	1.65	0	46.265	0	0.445	36.907	0	0	0	0	0	0	0	0	0	0	0	0	0	0	0	0	0	0	0	0	0	0	0	0	0	0	0	0	0	0
Cer77_rep8_Dep6_Tu40	0	0	2.133	17.094	0	0.918	0	1.088	0.977	0	17.472	0	0	0.776	0	0	0	0	0	0	0	0.82	0.128	0.985	0	0	0	0.668	0	1.846	0	1.015	0.115	2.097	3.01	0	1.403	4.633	27.25	15.569	0
Cer77_rep7_Dep6_Tu0.3	0	0	4.801	26.733	0	11.064	0	18.671	0	0.142	38.586	0	0	0	0	0	0	0	0	0	0	0	0	0	0	0	0	0	0	0	0	0	0	0	0	0	0	0	0	0	0
Cer77_rep3_Dep6_Tu0.1	0	0	1.827	13.338	0	2.228	0	46.064	0	0.447	36.093	0	0	0	0	0	0	0	0	0	0	0	0	0	0	0	0	0	0	0	0	0	0	0	0	0	0	0	0	0	0
Cer77_rep4_Dep6_Tu0.3	0	0	2.708	18.817	0	14.118	0	28.788	0	0.137	35.43	0	0	0	0	0	0	0	0	0	0	0	0	0	0	0	0	0	0	0	0	0	0	0	0	0	0	0	0	0	0
Cer77_rep6_Dep6_Tu2	0	0	2.362	5.192	0	15.111	0	46.699	0	0.442	30.192	0	0	0	0	0	0	0	0	0	0	0	0	0	0	0	0	0	0	0	0	0	0	0	0	0	0	0	0	0	0
Cer77_rep6_Dep6_Tu20	0	0	5.691	11.47	0	23.552	0	4.518	0	0	22.284	0	0	0	0	0	0	0	0	0	0.339	0	0	0.227	0	0	0	0.275	0	0.861	0	0	0.01	0.559	1.852	0	0.403	2.057	17.846	8.054	0
Cer77_rep9_Dep6_Tu40	0	0	1.847	10.197	0	1.231	0	7.305	0.791	0	16.242	0	0.667	1.195	0	0	0	0	0	0	0	1.527	0	1.084	0	0	0	0.649	0	2.124	0	1.25	0.251	2.32	4.049	0	0.859	9.817	18.089	18.504	0
Cer77_rep6_Dep6_Tu40	0	0	4.427	12.63	0	3.213	0	0.637	0	0	18.781	0	0.252	0.788	0	0	0	0	0	0	0	1.164	0	0.663	0	0	0	1.239	0	1.928	0	1.015	0.04	2.819	2.969	0.062	0.797	7.337	25.575	13.629	0.034
Cer77_rep8_Dep6_Tu5	0	0	3.181	3.241	0	18.287	0	41.594	0	0.215	28.946	0	0	0	0	0	0	0	0	0	0	0	0	0	0	0	0	0	0	0.108	0	0	0	1.061	0	0	0.314	0	0	3.05	0
Cer77_rep5_Dep6_Tu50	0	0	0.886	12.798	1.908	0.607	0	0	0	0	12.779	0.907	0	1.506	0	0	0	0	0	0	0	1.344	0.321	1.18	0	0	0	1.445	0	2.299	0	1.546	0.182	1.685	4.077	0	1.129	8.57	26.711	18.118	0
Cer77_rep1_Dep6_Tu30	0	0	3.988	15.645	1.47	4.611	0	1.879	0	0	24.708	0	0	0.508	0	0	0	0	0	0	0.038	0.394	0	0.446	0	0	0	0.916	0	1.272	0	0.712	0.117	0.989	2.489	0	0.447	5.889	20.452	13.028	0
Cer77_rep2_Dep6_Tu20	0	0	1.308	12.909	0	24.413	0	4.925	0	0	24.415	0	0.401	0	0	0	0	0	0	0	0	0	0.318	0.509	0	0	0	0.31	0	0.785	0	0	0.063	0.643	2.072	0	0.338	3.526	12.195	10.867	0
Cer77_rep4_Dep6_Tu0.5	0	0	2.421	1.526	0	19.697	0	44.311	0	0.449	31.594	0	0	0	0	0	0	0	0	0	0	0	0	0	0	0	0	0	0	0	0	0	0	0	0	0	0	0	0	0	0
Cer77_rep2_Dep6_Tu40	0	0	4.376	4.577	0	6.339	0	4.302	3.461	0	14.532	0	1.7	1.015	0	0	0	0	0	0	0	1.195	0	0.736	0	0	0	1.898	0	1.706	0	0.846	0	2.883	4.379	0	0.573	8.556	15.182	21.743	0
Cer77_rep8_Dep6_Tu30	0	0	5.921	14.306	0.018	4.823	0	2.732	0	0	25.619	0	0	0.449	0	0	0	0	0	0	0.134	0.66	0	0.378	0	0	0	0.812	0	1.135	0	0.53	0	1.087	2.347	0	0.447	5.786	22.027	10.737	0.05
Cer77_rep3_Dep6_Tu40	0	0	4.664	11.21	0	1.32	0	0	0	0	18.424	0	0.323	1.792	0	0	0	0	0	0	0	1.584	0	1.1	0	0	0	1.004	0	2.097	0	1.491	0.153	2.414	4.157	0.094	0.507	11.43	11.225	25.008	0
Cer77_rep4_Dep6_Tu0.1	0	0	1.727	11.262	0	34.796	0	16.609	0	0.332	35.272	0	0	0	0	0	0	0	0	0	0	0	0	0	0	0	0	0	0	0	0	0	0	0	0	0	0	0	0	0	0
Cer77_rep2_Dep6_Tu1	0	0	8.516	17.652	0	16.301	0	22.244	0	0.723	34.561	0	0	0	0	0	0	0	0	0	0	0	0	0	0	0	0	0	0	0	0	0	0	0	0	0	0	0	0	0	0
Cer77_rep3_Dep6_Tu3	0	0	8.663	16.289	0	15.255	0	20.953	0	0	38.836	0	0	0	0	0	0	0	0	0	0	0	0	0	0	0	0	0	0	0	0	0	0	0	0	0	0	0	0	0	0
Cer77_rep2_Dep6_Tu30	0	0	3.598	21.846	0	2.678	0	2.083	0	0	20.571	0.561	0	1	0	0	0	0	0	0	0	0.409	0	0.547	0	0	0	1.177	0	1.51	0	0.392	0.109	1.886	2.287	0	0.78	3.531	24.094	10.941	0
Cer77_rep9_Dep6_Tu30	0	0	3.109	9.756	0	1.034	0	13.727	0.097	0	21.023	0	0.638	0.847	0	0	0	0	0	0	0	0.825	0	0.71	0	0	0	0.341	0	1.373	0	0.866	0	6.366	2.67	0	0.606	8.172	12	15.837	0
Cer77_rep7_Dep6_Tu20	0	0	2.663	27.016	1.217	2.675	0	6.885	0	0.053	25.476	0	0	0	0	0	0	0	0	0	0	0.006	0	0.15	0	0	0	0.232	0	0.987	0	0.152	0	1.104	1.437	0	0.587	2.965	15.002	11.391	0
Cer77_rep6_Dep6_Tu1	0	0	1.444	18.822	5.568	13.164	0	27.305	0	0.18	33.514	0	0	0	0	0	0	0	0	0	0	0	0	0	0	0	0	0	0	0	0	0	0	0	0	0	0	0	0	0	0
Cer77_rep7_Dep6_Tu50	0	0	1.999	9.472	0	0	0.914	0.501	1.626	0	11.601	1.797	0	1.419	0	0	0	0	0	0	0	1.112	0.096	1.439	0	0	0	1.092	0	2.386	0	1.214	0.17	2.486	4.576	0	0.775	7.698	28.829	18.633	0.164
Cer77_rep3_Dep6_Tu5	0	0	1.102	18.847	7.935	9.877	0	26.746	0	0.021	34.06	0	0	0	0	0	0	0	0	0	0	0	0	0	0	0	0	0	0	0.084	0	0	0	0.096	0.157	0.034	0	0	0	1.039	0
Cer77_rep8_Dep6_Tu0.5	0	0	1.378	15.291	0	35.391	0	14.807	0	0.074	33.056	0	0	0	0	0	0	0	0	0	0	0	0	0	0	0	0	0	0	0	0	0	0	0	0	0	0	0	0	0	0
Cer77_rep9_Dep6_Tu0.3	0	0	5.235	35.978	0	8.456	0	14.571	0	0.232	35.525	0	0	0	0	0	0	0	0	0	0	0	0	0	0	0	0	0	0	0	0	0	0	0	0	0	0	0	0	0	0
Cer77_rep6_Dep6_Tu0.5	0	0	6.647	1.818	0	22.287	0	37.431	0	0.654	31.161	0	0	0	0	0	0	0	0	0	0	0	0	0	0	0	0	0	0	0	0	0	0	0	0	0	0	0	0	0	0
Cer77_rep7_Dep6_Tu1	0	0	3.464	31.413	0	10.866	0	20.368	0	0.136	33.751	0	0	0	0	0	0	0	0	0	0	0	0	0	0	0	0	0	0	0	0	0	0	0	0	0	0	0	0	0	0
Cer77_rep5_Dep6_Tu3	0	0	3.356	34.076	0	6.885	0	20.103	0	0	35.577	0	0	0	0	0	0	0	0	0	0	0	0	0	0	0	0	0	0	0	0	0	0	0	0	0	0	0	0	0	0
Cer77_rep10_Dep6_Tu3	0	0	6.601	11.829	0	11.844	0	32.943	0	0.035	36.746	0	0	0	0	0	0	0	0	0	0	0	0	0	0	0	0	0	0	0	0	0	0	0	0	0	0	0	0	0	0
Cer77_rep9_Dep6_Tu5	0	0	2.108	5.173	0	18.283	0	37.015	0	0.332	36.311	0	0	0	0	0	0	0	0	0	0	0	0	0	0	0	0	0	0	0.076	0	0	0	0.11	0	0	0.282	0	0	0.307	0
Cer77_rep10_Dep6_Tu20	0	0	1.64	7.205	0	9.358	0	25.822	0	0.099	20.72	0	0	0	0	0	0	0	0	0	0	0	0.238	0.276	0	0	0	0.161	0	1.024	0	0.183	0.073	1.47	2.41	0	0.224	3.225	8.885	16.982	0
Cer77_rep1_Dep6_Tu3	0	0	0.615	11.723	0	33.695	0	16.666	0	0.562	36.718	0	0	0	0	0	0	0	0	0	0	0	0	0	0	0	0	0	0	0.02	0	0	0	0	0	0	0	0	0	0	0
Cer77_rep5_Dep6_Tu2	0	0	1.613	5.345	0	15.686	0	47.786	0	0.307	29.261	0	0	0	0	0	0	0	0	0	0	0	0	0	0	0	0	0	0	0	0	0	0	0	0	0	0	0	0	0	0
Cer77_rep5_Dep6_Tu5	0	0	2.766	2.837	0	16.953	0	43.545	0	0.148	33.507	0	0	0	0	0	0	0	0	0	0	0	0	0	0	0	0	0	0	0.093	0	0	0	0	0	0	0.149	0	0	0	0
Cer77_rep8_Dep6_Tu2	0	0	3.097	11.373	0.842	1.227	0	44.916	0	0.661	37.882	0	0	0	0	0	0	0	0	0	0	0	0	0	0	0	0	0	0	0	0	0	0	0	0	0	0	0	0	0	0
Cer77_rep8_Dep6_Tu10	0	0	5.267	3.968	0.056	16.938	0	31.465	0	0.351	26.18	0	0	0	0	0	0	0	0	0	0	0	0	0.092	0	0	0	0	0	0.351	0	0	0	0.716	0.647	0	0.022	2.071	6.54	5.336	0
Cer77_rep10_Dep6_Tu30	0	0	0.824	11.397	0	14.257	0	4.951	0	0	19.625	0	0	0.605	0	0	0	0	0	0	0	0	0.729	0.925	0	0	0	0.693	0	1.21	0	0.718	0	2.456	2.946	0	0.455	5.451	19.931	12.826	0
Cer77_rep10_Dep6_Tu0.1	0	0	2.131	12.732	0	25.521	0	24.154	0	0.269	35.189	0	0	0	0	0	0	0	0	0	0	0	0	0	0	0	0	0	0	0	0	0	0	0	0	0	0	0	0	0	0
Cer77_rep6_Dep6_Tu3	0	0	5.803	9.439	0.025	35.134	0	14.346	0	0.113	35.127	0	0	0	0	0	0	0	0	0	0	0	0	0	0	0	0	0	0	0.009	0	0	0	0	0	0	0	0	0	0	0
Cer77_rep7_Dep6_Tu10	0	0	2.123	32.415	2.395	2.961	0	13.375	0	0	29.995	0	0	0	0	0	0	0	0	0	0	0	0	0	0	0	0	0	0	0.403	0	0	0	0	1.254	0	0.52	1.692	4.397	8.469	0
Cer77_rep1_Dep6_Tu0.1	0	0	5.424	30.931	1.852	13.38	0	14.473	0	0.163	33.775	0	0	0	0	0	0	0	0	0	0	0	0	0	0	0	0	0	0	0	0	0	0	0	0	0	0	0	0	0	0
Cer77_rep10_Dep6_Tu50	0	0	2.966	10.577	0	1.932	0	0	0	0	12.608	0	1.401	1.658	0	0	0	0	0	0	0	0	1.478	1.369	0	0	0	0.974	0	2.548	0	1.119	0.099	1.641	4.328	0	0.824	7.741	26.364	20.019	0.35
Cer77_rep3_Dep6_Tu2	0	0	0.392	12.145	0.642	34.367	0	16.226	0	0.382	35.844	0	0	0	0	0	0	0	0	0	0	0	0	0	0	0	0	0	0	0	0	0	0	0	0	0	0	0	0	0	0
Cer77_rep2_Dep6_Tu10	0	0	7.144	21.111	1.921	10.895	0	7.517	0	0	35.482	0	0	0	0	0	0	0	0	0	0	0	0	0.059	0	0	0	0	0	0.279	0	0	0	0.314	0.514	0	0.307	2.848	5.184	6.422	0
Cer77_rep4_Dep6_Tu5	0	0	1.711	2.923	0	16.575	0	43.416	0	0.457	34.047	0	0	0	0	0	0	0	0	0	0	0	0	0	0	0	0	0	0	0.12	0	0	0	0	0.364	0	0.141	0.243	0	0	0
Cer77_rep4_Dep6_Tu2	0	0	8.682	9.877	0	3.113	0	41.399	0	0.173	36.753	0	0	0	0	0	0	0	0	0	0	0	0	0	0	0	0	0	0	0	0	0	0	0	0	0	0	0	0	0	0
Cer77_rep8_Dep6_Tu3	0	0	23.185	8.07	0	0.909	0	36.384	0	0.059	31.39	0	0	0	0	0	0	0	0	0	0	0	0	0	0	0	0	0	0	0	0	0	0	0	0	0	0	0	0	0	0
Cer77_rep7_Dep6_Tu5	0	0	1.159	10.446	1.959	32.825	0	14.902	0	0.336	37.739	0	0	0	0	0	0	0	0	0	0	0	0	0	0	0	0	0	0	0.065	0	0	0	0	0	0	0.566	0	0	0	0
Cer77_rep4_Dep6_Tu3	0	0	16.934	9.604	0	1.427	0	38.8	0	0.164	33.008	0	0	0	0	0	0	0	0	0	0	0	0	0	0	0	0	0	0	0	0	0	0	0	0	0.009	0.051	0	0	0	0
Cer77_rep7_Dep6_Tu2	0	0	6.525	6.665	16.093	29.207	0	10.183	0	0.277	31.047	0	0	0	0	0	0	0	0	0	0	0	0	0	0	0	0	0	0	0	0	0	0	0	0	0	0	0	0	0	0
Cer77_rep10_Dep6_Tu40	0	0	4.624	5.934	0	8.747	0	2.243	0.53	0	14.738	0	0.223	1.581	0	0	0	0	0	0	0	1.295	0.454	1.006	0	0	0	1.047	0	1.809	0	0.74	0.008	2.792	4.576	0	0.438	8.744	19.409	19.061	0
Cer77_rep6_Dep6_Tu10	0	0	10.014	7.94	0	2.095	0	32.466	0	0.074	32.788	0	0	0	0	0	0	0	0	0	0	0	0	0.04	0	0	0	0	0	0.397	0	0	0	0.5	0.448	0	0.023	2.395	4.226	6.594	0
Cer77_rep6_Dep6_Tu50	0	0	2.627	7.676	0	2.742	0	0	0	0	10.93	0.052	1.896	1.837	0	0	0	0	0	0	0	0.211	1.549	1.216	0	0	0	1.465	0	2.285	0	1.389	0.098	3.337	4.97	0	1.149	10.199	17.861	26.511	0
Cer77_rep2_Dep6_Tu2	0	0	6.607	9.054	4.396	33.337	0	12.235	0	0.328	34.04	0	0	0	0	0	0	0	0	0	0	0	0	0	0	0	0	0	0	0	0	0	0	0	0	0	0	0	0	0	0
Cer77_rep1_Dep6_Tu5	0	0	8.074	10.784	0	33.756	0	11.994	0	0.019	34.336	0	0	0	0	0	0	0	0	0	0	0	0	0	0	0	0	0	0	0.026	0	0	0	0	0	0	0.08	0	0.512	0.417	0
Cer77_rep5_Dep6_Tu0.1	0	0	8.242	21.159	3.414	14.093	0	13.494	0	0.177	39.419	0	0	0	0	0	0	0	0	0	0	0	0	0	0	0	0	0	0	0	0	0	0	0	0	0	0	0	0	0	0
Cer77_rep9_Dep6_Tu50	0	0	1.323	14.008	0	1.031	0	0.339	0	0	12.523	0	0	1.35	0	0	0	0	0	0	0	1.727	0	1.432	0	0	0	1.459	0	2.53	0	1.536	0.289	2.305	3.652	0	0.817	11.841	24.584	17.251	0
Cer77_rep10_Dep6_Tu0.3	0	0	8.086	18.471	0	14.911	0	23.449	0	0.326	34.755	0	0	0	0	0	0	0	0	0	0	0	0	0	0	0	0	0	0	0	0	0	0	0	0	0	0	0	0	0	0
Cer77_rep3_Dep6_Tu0.3	0	0	1.328	15.289	0	35.41	0	14.823	0	0.089	33.058	0	0	0	0	0	0	0	0	0	0	0	0	0	0	0	0	0	0	0	0	0	0	0	0	0	0	0	0	0	0
Cer77_rep1_Dep6_Tu0.5	0	0	1.447	15.304	0	32.962	0	16.237	0	0.259	33.789	0	0	0	0	0	0	0	0	0	0	0	0	0	0	0	0	0	0	0	0	0	0	0	0	0	0	0	0	0	0
Cer77_rep4_Dep6_Tu1	0	0	3.031	1.537	0	20.003	0	43.557	0	0.689	31.181	0	0	0	0	0	0	0	0	0	0	0	0	0	0	0	0	0	0	0	0	0	0	0	0	0	0	0	0	0	0
Cer77_rep2_Dep6_Tu0.3	0	0	23.146	8.346	0.057	1.268	0	35.795	0	0.067	31.318	0	0	0	0	0	0	0	0	0	0	0	0	0	0	0	0	0	0	0	0	0	0	0	0	0	0	0	0	0	0
Cer77_rep10_Dep6_Tu10	0	0	2.539	11.907	0.034	19.217	0	17.871	0	0.133	33.017	0	0	0	0	0	0	0	0	0	0	0	0	0.061	0	0	0	0.018	0	0.299	0	0	0	0.18	1.565	0	0.243	3.333	0	9.582	0
Cer77_rep3_Dep6_Tu50	0	0	1.143	8.1	1.854	4.504	0.451	0	0	0	11.819	0	1.379	1.553	0	0	0	0	0	0	0	0	1.85	1.333	0	0	0	1.432	0	2.345	0	1.182	0.201	1.525	3.989	0	0.766	7.808	26.393	20.178	0.196
Cer77_rep3_Dep6_Tu0.5	0	0	2.665	13.969	0	1.929	0	46.885	0	0.488	34.062	0	0	0	0	0	0	0	0	0	0	0	0	0	0	0	0	0	0	0	0	0	0	0	0	0	0	0	0	0	0
Cer77_rep5_Dep6_Tu40	0	0	3.138	9.467	0	3.142	0	3.751	0.559	0	16.122	0.1	0	1.949	0	0	0	0	0	0	0	1.494	0	1.271	0	0	0	0.911	0	1.974	0	1.095	0.042	2.091	4.261	0	0.769	7.828	17.786	22.233	0.015
Cer77_rep9_Dep6_Tu2	0	0	3.271	26.835	0.505	11.966	0	20.082	0	0.066	37.272	0	0	0	0	0	0	0	0	0	0	0	0	0	0	0	0	0	0	0	0	0	0	0	0	0	0	0	0	0	0
Cer77_rep8_Dep6_Tu20	0	0	2.64	12.369	0	0.965	0	25.006	0	0	26.545	0	0.191	0	0	0	0	0	0	0	0	0.041	0	0.147	0	0	0	0.226	0	0.938	0	0	0.029	1.432	2.05	0	0.296	4.02	11.305	11.798	0
Cer77_rep7_Dep6_Tu0.5	0	0	7.92	13.308	0	34.119	0	12.761	0	0.038	31.852	0	0	0	0	0	0	0	0	0	0	0	0	0	0	0	0	0	0	0	0	0	0	0	0	0	0	0	0	0	0
Cer77_rep1_Dep6_Tu50	0	0	3.664	8.185	0	1.162	0.502	0	0	0	12.422	0.168	0.342	1.661	0	0	0.998	0	0	0	0	1.157	0.667	1.278	0	0	0	1.359	0	2.399	0	1.412	0.236	2.486	4.323	0	1.129	9.286	22.485	22.582	0.097
Cer77_rep10_Dep6_Tu1	0	0	23.198	8.276	0	0.864	0	36.221	0	0.123	31.315	0	0	0	0	0	0	0	0	0	0	0	0	0	0	0	0	0	0	0	0	0	0	0	0	0	0	0	0	0	0
Cer77_rep8_Dep6_Tu0.3	0	0	5.268	35.935	0	8.498	0	14.532	0	0.261	35.503	0	0	0	0	0	0	0	0	0	0	0	0	0	0	0	0	0	0	0	0	0	0	0	0	0	0	0	0	0	0
Cer77_rep4_Dep6_Tu20	0	0	6.868	7.885	0.47	10.099	0	14.2	0	0	24.222	0	0	0	0	0	0	0	0	0	0.186	0	0	0.239	0	0	0	0.637	0	0.872	0	0	0	4.032	3.033	0	0.109	4.358	7.651	15.138	0
Cer77_rep7_Dep6_Tu30	0	0	0.849	23.184	0	0.92	0	4.587	0	0	21.363	0	0	0.131	0	0	0	0	0	0	0	0.69	0	0.72	0	0	0	0.584	0	1.126	0	0.58	0	1.496	3.027	0	1.216	4.028	23.218	12.279	0
Cer77_rep7_Dep6_Tu40	0	0	3.154	9.053	0	0.574	0	5.886	0	0	17.121	0	0.585	1.059	0	0	0	0	0	0	0	1.018	0.493	0.741	0	0	0	1.295	0	1.884	0	1.232	0	6.011	3.89	0	0.592	10.287	14.932	20.189	0
Cer77_rep9_Dep6_Tu0.1	0	0	3.414	2.946	0	19.695	0	41.045	0	0.711	32.186	0	0	0	0	0	0	0	0	0	0	0	0	0	0	0	0	0	0	0	0	0	0	0	0	0	0	0	0	0	0
Cer77_rep5_Dep6_Tu20	0	0	5.965	2.404	0	14.384	0	18.919	0.452	0	21.397	0	2.163	0	0	0	0	0	0	0	0	0.264	0	0.239	0	0	0	0.905	0	0.86	0	0	0	3.864	2.423	0	0.292	4.396	8.592	12.478	0
Cer77_rep8_Dep6_Tu1	0	0	11.776	8.462	0	2.88	0	40.705	0	0.318	35.762	0	0.096	0	0	0	0	0	0	0	0	0	0	0	0	0	0	0	0	0	0	0	0	0	0	0	0	0	0	0	0
Cer77_rep6_Dep6_Tu0.1	0	0	4.961	10.057	0	35.708	0	14.227	0	0.211	34.833	0	0	0	0	0	0	0	0	0	0	0	0	0	0	0	0	0	0	0	0	0	0	0	0	0	0	0	0	0	0
Cer77_rep2_Dep6_Tu3	0	0	8.479	16.019	0	16.264	0	21.515	0	0.258	37.463	0	0	0	0	0	0	0	0	0	0	0	0	0	0	0	0	0	0	0	0	0	0	0	0	0	0	0	0	0	0
Cer77_rep1_Dep6_Tu0.3	0	0	0.515	12.359	0.397	34.194	0	16.023	0	0.706	35.802	0	0	0	0	0	0	0	0	0	0	0	0	0	0	0	0	0	0	0	0	0	0	0	0	0	0	0	0	0	0
Cer77_rep1_Dep6_Tu40	0	0	9.259	7.527	0.556	0.864	0	5.885	1.511	0	15.804	0.101	0	0.898	0	0	0	0	0	0	0	0	0.915	0.864	0	0	0	1.032	0	1.872	0	1.122	0	1.514	3.106	0	0.516	7.321	16.372	22.937	0.023
Cer77_rep6_Dep6_Tu30	0	0	2.47	4.871	0	6.159	0	15.682	2.038	0.23	20.549	0.036	0	0.153	0	0	0	0	0	0	0	0	0.503	0.789	0	0	0	0.684	0	1.301	0	1.101	0	1.951	3.231	0	0.251	6.373	9.307	22.321	0
Cer77_rep2_Dep6_Tu0.1	0	0	13.271	11.287	0.266	2.151	0	40.182	0	0.264	32.577	0	0	0	0	0	0	0	0	0	0	0	0	0	0	0	0	0	0	0	0	0	0	0	0	0	0	0	0	0	0
Cer77_rep1_Dep6_Tu20	0	0	2.426	5.866	0	8.622	0	28.215	0	0.409	19.524	0	0.119	0.01	0	0	0	0	0	0	0	0	0.293	0.432	0	0	0	0	0	0.92	0	0	0	2.754	2.767	0	0.352	3.497	10.762	13.028	0
Cer77_rep4_Dep6_Tu30	0	0	3.272	21.135	0.619	3.714	0	2.412	0	0	22.484	0	0	0.444	0	0	0	0	0	0	0	0.361	0	0.339	0	0	0	0.62	0	1.357	0	0.346	0.166	0.723	2.535	0	0.369	4.834	23.131	11.136	0
Cer77_rep10_Dep6_Tu0.5	0	0	4.594	14.401	0	11.956	0	33.55	0	0.392	35.104	0	0	0	0	0	0	0	0	0	0	0	0	0	0	0	0	0	0	0	0	0	0	0	0	0	0	0	0	0	0
Cer77_rep5_Dep6_Tu10	0	0	6.332	12.623	0	0.77	0	33.964	0	0.251	31.678	0	0.035	0	0	0	0	0	0	0	0	0	0	0.048	0	0	0	0	0	0.368	0	0	0	1.098	0.921	0	0.222	3.004	1.149	7.534	0
Cer77_rep9_Dep6_Tu1	0	0	10.04	21.294	0	15.048	0	12.843	0	0.112	40.661	0	0	0	0	0	0	0	0	0	0	0	0	0	0	0	0	0	0	0	0	0	0	0	0	0	0	0	0	0	0
Cer77_rep1_Dep6_Tu10	0	0	3	1.469	0	17.955	0	35.075	0	0.317	27.953	0	0	0	0	0	0	0	0	0	0	0	0	0.057	0	0	0	0	0	0.549	0	0	0	0.388	1.518	0	0.058	3.661	0	7.998	0
Cer77_rep8_Dep6_Tu0.1	0	0	3.981	5.745	0.626	16.776	0	42.028	0	0.652	30.19	0	0	0	0	0	0	0	0	0	0	0	0	0	0	0	0	0	0	0	0	0	0	0	0	0	0	0	0	0	0
Cer77_rep9_Dep6_Tu10	0	0	3.847	10.654	0	1.003	0	35.159	0	0.289	33.468	0	0.189	0	0	0	0	0	0	0	0	0	0	0.03	0	0	0	0	0	0.465	0	0	0	1.734	0.695	0	0.23	4.232	0.438	7.564	0
Cer77_rep7_Dep6_Tu0.1	0	0	2.305	34.659	1.688	6.85	0	19.826	0	0.083	34.585	0	0	0	0	0	0	0	0	0	0	0	0	0	0	0	0	0	0	0	0	0	0	0	0	0	0	0	0	0	0
Cer81_rep10_Dep6_Tu5	0	0	7.62	7.322	5.839	31.586	0	12.238	0	0.201	35.069	0	0	0	0	0	0	0	0	0	0	0	0	0	0	0	0	0	0	0	0	0	0	0	0	0.123	0	0	0	0	0
Cer81_rep8_Dep6_Tu2	0	0	3.088	11.454	0.996	1.284	0	44.695	0	0.676	37.805	0	0	0	0	0	0	0	0	0	0	0	0	0	0	0	0	0	0	0	0	0	0	0	0	0	0	0	0	0	0
Cer81_rep6_Dep6_Tu3	0	0	5.954	9.758	0	34.938	0	14.436	0	0.113	34.798	0	0	0	0	0	0	0	0	0	0	0	0	0	0	0	0	0	0	0	0	0	0	0	0	0	0	0	0	0	0
Cer81_rep2_Dep6_Tu3	0	0	8.477	16.045	0	16.085	0	21.697	0	0.319	37.374	0	0	0	0	0	0	0	0	0	0	0	0	0	0	0	0	0	0	0	0	0	0	0	0	0	0	0	0	0	0
Cer81_rep7_Dep6_Tu20	0	0	3.727	27.82	0	3.23	0	10.95	0	0.102	29.954	0	0	0	0	0	0	0	0	0	0	0	0	0.648	0	0	0	0.06	0	0.352	0	0	0	1.162	0.089	1.115	1.497	0	0	1.899	17.392
Cer81_rep5_Dep6_Tu5	0	0	3.216	2.459	0	17.804	0	43.275	0	0.264	32.969	0	0	0	0	0	0	0	0	0	0	0	0	0	0	0	0	0	0	0	0	0	0	0	0	0	0.011	0	0	0	0
Cer81_rep4_Dep6_Tu0.1	0	0	1.769	11.241	0	34.761	0	16.673	0	0.292	35.261	0	0	0	0	0	0	0	0	0	0	0	0	0	0	0	0	0	0	0	0	0	0	0	0	0	0	0	0	0	0
Cer81_rep9_Dep6_Tu20	0	0	2.283	11.174	0	26.468	0	7.913	0	0.415	28.955	0	0	0	0	0	0	0	0	0	0	0	0	2.148	0	0	0	0	0	0.204	0	0	0	0.646	0	0.447	2.235	0	0	3.285	13.826
Cer81_rep9_Dep6_Tu5	0	0	1.844	5.145	0	18.657	0	37.575	0	0.297	36.392	0	0	0	0	0	0	0	0	0	0	0	0	0	0	0	0	0	0	0	0	0	0	0	0	0.088	0	0	0	0	0
Cer81_rep2_Dep6_Tu1	0	0	8.57	17.642	0	16.229	0	22.235	0	0.775	34.546	0	0	0	0	0	0	0	0	0	0	0	0	0	0	0	0	0	0	0	0	0	0	0	0	0	0	0	0	0	0
Cer81_rep8_Dep6_Tu3	0	0	23.186	8.211	0	0.995	0	36.189	0	0.095	31.322	0	0	0	0	0	0	0	0	0	0	0	0	0	0	0	0	0	0	0	0	0	0	0	0	0	0	0	0	0	0
Cer81_rep8_Dep6_Tu1	0	0	11.811	8.541	0	2.694	0	40.766	0	0.316	35.774	0	0.097	0	0	0	0	0	0	0	0	0	0	0	0	0	0	0	0	0	0	0	0	0	0	0	0	0	0	0	0
Cer81_rep1_Dep6_Tu50	0	0	6.753	2.224	0	0	0.878	11.534	0	0	20.655	1.398	0	1.474	0	0	0	0	0	0	0	0	0.735	2.86	0	0	0	0.465	0.42	1.194	0	0	0.017	4.239	0.161	3.079	3.599	0.403	0	6.594	31.316
Cer81_rep9_Dep6_Tu1	0	0	10.111	21.2	0	15.303	0	12.564	0	0.164	40.655	0	0	0	0	0	0	0	0	0	0	0	0	0	0	0	0	0	0	0	0	0	0	0	0	0	0	0	0	0	0
Cer81_rep4_Dep6_Tu30	0	0	6.323	20.579	0	4.908	0	5.412	0	0.417	27.641	0	0	0.137	0	0	0	0	0	0	0	0.1	0	1.615	0	0	0	0	0	0.521	0	0	0	2.072	0	2.205	2.388	0	0.746	2.429	22.505
Cer81_rep5_Dep6_Tu20	0	0	7.376	1.172	0	16.665	0	24.606	0	0.485	25.338	0	1.146	0	0	0	0	0	0	0	0	0	0	1.084	0	0	0	0	0	0.21	0	0	0	4.632	0.082	2.66	0.73	0	0	3.797	10.016
Cer81_rep2_Dep6_Tu0.5	0	0	2.619	33.262	2.237	10.24	0	15.848	0	0.25	35.542	0	0	0	0	0	0	0	0	0	0	0	0	0	0	0	0	0	0	0	0	0	0	0	0	0	0	0	0	0	0
Cer81_rep2_Dep6_Tu2	0	0	6.36	8.397	5.6	33.352	0	12.144	0	0.309	33.836	0	0	0	0	0	0	0	0	0	0	0	0	0	0	0	0	0	0	0	0	0	0	0	0	0	0	0	0	0	0
Cer81_rep5_Dep6_Tu1	0	0	1.664	5.674	0	18.481	0	38.091	0	0.472	35.616	0	0	0	0	0	0	0	0	0	0	0	0	0	0	0	0	0	0	0	0	0	0	0	0	0	0	0	0	0	0
Cer81_rep7_Dep6_Tu0.5	0	0	7.963	13.36	0	34.125	0	12.654	0	0.053	31.842	0	0	0	0	0	0	0	0	0	0	0	0	0	0	0	0	0	0	0	0	0	0	0	0	0	0	0	0	0	0
Cer81_rep5_Dep6_Tu0.1	0	0	8.293	21.252	3.252	14.111	0	13.496	0	0.165	39.428	0	0	0	0	0	0	0	0	0	0	0	0	0	0	0	0	0	0	0	0	0	0	0	0	0	0	0	0	0	0
Cer81_rep8_Dep6_Tu0.1	0	0	3.983	5.771	0.507	16.782	0	42.104	0	0.646	30.205	0	0	0	0	0	0	0	0	0	0	0	0	0	0	0	0	0	0	0	0	0	0	0	0	0	0	0	0	0	0
Cer81_rep10_Dep6_Tu10	0	0	3.253	9.493	0	23.314	0	23.859	0	0.345	37.176	0	0	0	0	0	0	0	0	0	0	0	0	0.028	0	0	0	0	0	0.05	0	0	0	0	0	0.932	1.546	0	0	0	0
Cer81_rep2_Dep6_Tu5	0	0	23.29	7.728	0	1.13	0	36.238	0	0.033	31.535	0	0	0	0	0	0	0	0	0	0	0	0	0	0	0	0	0	0	0	0	0	0	0	0	0.044	0	0	0	0	0
Cer81_rep8_Dep6_Tu50	0	0	4.82	0	0	4.359	0	12.055	1.347	0	19.691	0	0.648	1.521	0	0	0	0	0	0	0	0	0.839	3.151	0	0	0	0.029	0.313	1.199	0	0	0	4.492	0.355	5.334	1.359	0.926	0	7.523	30.037
Cer81_rep2_Dep6_Tu40	0	0	6.532	1.362	0	9.481	0	13.494	1.74	1.929	19.577	0	1.015	0.676	0	0	0	0	0.406	0	0	0.268	0.088	1.966	0	0	0	1.207	0.171	0.658	0	0	0	4.858	0.349	4.507	1.681	0.381	0	6.289	21.362
Cer81_rep6_Dep6_Tu30	0	0	4.092	1.201	0	8.915	0	25.02	0	0.959	25.075	0	0	0.025	0	0	0	0	0	0	0	0	0	2.157	0	0	0	0	0.069	0.539	0	0	0	3.594	0	3.423	0.835	0.366	0	5.662	18.064
Cer81_rep4_Dep6_Tu1	0	0	3.006	1.364	0	20.156	0	43.466	0	0.654	31.352	0	0	0	0	0	0	0	0	0	0	0	0	0	0	0	0	0	0	0	0	0	0	0	0	0	0	0	0	0	0
Cer81_rep3_Dep6_Tu0.3	0	0	1.338	15.295	0	35.413	0	14.803	0	0.103	33.045	0	0	0	0	0	0	0	0	0	0	0	0	0	0	0	0	0	0	0	0	0	0	0	0	0	0	0	0	0	0
Cer81_rep9_Dep6_Tu0.1	0	0	3.388	2.992	0	19.655	0	41.093	0	0.717	32.153	0	0	0	0	0	0	0	0	0	0	0	0	0	0	0	0	0	0	0	0	0	0	0	0	0	0	0	0	0	0
Cer81_rep1_Dep6_Tu40	0	0	15.007	0.478	0	0.746	0	15.001	2.858	0	22.381	0.162	0	0.814	0	0	0	0	0	0	0	0	0.315	2.069	0	0	0	0.015	0.266	0.88	0	0	0	2.046	0.142	3.469	1.694	0.343	0	5.271	26.042
Cer81_rep10_Dep6_Tu2	0	0	3.054	12.757	0	21.098	0	27.463	0	0.262	35.363	0	0	0	0	0	0	0	0	0	0	0	0	0	0	0	0	0	0	0	0	0	0	0	0	0	0	0	0	0	0
Cer81_rep7_Dep6_Tu50	0	0	7.25	2.887	0	8.947	0.149	4.364	0	1.003	19.243	0	0	0.899	0	0	0	0	0	0	0	0.705	0.01	1.47	0	0	0	0.93	0.267	1.151	0	0	0	2.375	0.558	3.179	2.383	0.745	0.454	5.437	35.593
Cer81_rep8_Dep6_Tu0.3	0	0	5.269	35.937	0	8.504	0	14.547	0	0.222	35.518	0	0	0	0	0	0	0	0	0	0	0	0	0	0	0	0	0	0	0	0	0	0	0	0	0	0	0	0	0	0
Cer81_rep8_Dep6_Tu40	0	0	5.235	16.791	0	1.105	0	5.986	0	0	25.546	0	0	0.505	0	0	0	0	0	0	0	0	0	1.583	0	0	0	0.166	0	1.087	0	0	0	2.477	0.261	2.118	2.968	0.022	0	4.672	29.476
Cer81_rep9_Dep6_Tu40	0	0	3.549	5.032	0	2.107	0	19.079	0	0.125	24.073	0	0.328	0.868	0	0	0	0	0	0	0	0.173	0	2.467	0	0	0	0.058	0.068	0.953	0	0	0	3.501	0.324	1.886	3.708	0.487	0	5.019	26.193
Cer81_rep9_Dep6_Tu10	0	0	4.793	9.13	0	1.192	0	43.85	0	0	38.213	0	0.654	0	0	0	0	0	0	0	0	0	0	0	0	0	0	0	0	0.097	0	0	0	0.217	0	0.31	1.543	0	0	0	0
Cer81_rep2_Dep6_Tu50	0	0	6.01	8.663	0	2.023	1.151	4.621	0	0	21.109	1.781	0	0.996	0	0	0	0	0	0	0	0.354	0.159	3.014	0	0	0	0.167	0.147	1.309	0	0	0	3.233	0	3.71	3.091	0.495	0	5.206	32.756
Cer81_rep8_Dep6_Tu10	0	0	5.714	3.394	0	18.766	0	37.755	0	1.185	30.425	0	0	0	0	0	0	0	0	0	0	0	0	0.414	0	0	0	0	0	0.052	0	0	0	0	0	1.146	0.462	0.058	0	0.627	0
Cer81_rep10_Dep6_Tu0.1	0	0	2.009	12.953	0	25.393	0	24.21	0	0.242	35.191	0	0	0	0	0	0	0	0	0	0	0	0	0	0	0	0	0	0	0	0	0	0	0	0	0	0	0	0	0	0
Cer81_rep3_Dep6_Tu1	0	0	2.047	12.802	0	1.527	0	46.277	0	0.483	36.86	0	0	0	0	0	0	0	0	0	0	0	0	0	0	0	0	0	0	0	0	0	0	0	0	0	0	0	0	0	0
Cer81_rep9_Dep6_Tu50	0	0	5.123	9.432	0	2.349	0	5.122	0	0	22.194	0.102	0	1.455	0	0	0	0	0	0	0	0.284	0	2.259	0	0	0	0.45	0.317	1.261	0	0	0.195	3.26	0	3.23	2.875	0.911	0.507	4.235	34.437
Cer81_rep8_Dep6_Tu30	0	0	8.928	10.695	3.317	7.406	0	5.376	0	0.439	33.433	0	0	0.164	0	0	0	0	0	0	0	0.036	0	0.637	0	0	0	0.204	0	0.352	0	0	0	1.298	0.072	2.854	1.027	0.263	0	2.696	20.802
Cer81_rep4_Dep6_Tu20	0	0	8.421	4.88	0	12.262	0	20.584	0	0.243	28.467	0	0	0	0	0	0	0	0	0	0	0	0	0.917	0	0	0	0	0	0.166	0	0	0	4.961	0	0.493	1.617	0	0	3.114	13.874
Cer81_rep10_Dep6_Tu20	0	0	2.552	3.718	0	11.171	0	33.823	0	0.609	23.514	0	0	0	0	0	0	0	0	0	0	0	0	1.293	0	0	0	0	0	0.318	0	0	0	1.676	0	2.336	0.635	0	0	5.041	13.312
Cer81_rep7_Dep6_Tu3	0	0	2.938	2.417	0	17.802	0	44.267	0	0.479	32.095	0	0	0	0	0	0	0	0	0	0	0	0	0	0	0	0	0	0	0	0	0	0	0	0	0	0	0	0	0	0
Cer81_rep2_Dep6_Tu30	0	0	6.819	21.902	0.324	3.438	0	4.473	0	0.553	26.68	0	0	0.366	0	0	0	0	0	0	0	0.053	0	1.413	0	0	0	0.559	0.046	0.56	0	0	0	3.189	0	3.183	2.01	0	0	3.383	21.049
Cer81_rep1_Dep6_Tu0.1	0	0	5.636	30.694	1.871	13.47	0	14.38	0	0.159	33.788	0	0	0	0	0	0	0	0	0	0	0	0	0	0	0	0	0	0	0	0	0	0	0	0	0	0	0	0	0	0
Cer81_rep5_Dep6_Tu10	0	0	6.859	10.837	0	1.657	0	40.992	0	0.661	35.123	0	0	0	0	0	0	0	0	0	0	0	0	0	0	0	0	0	0	0.112	0	0	0	1.58	0	1.573	0.605	0	0	0	0
Cer81_rep7_Dep6_Tu0.1	0	0	2.336	34.642	1.616	6.865	0	19.87	0	0.085	34.583	0	0	0	0	0	0	0	0	0	0	0	0	0	0	0	0	0	0	0	0	0	0	0	0	0	0	0	0	0	0
Cer81_rep8_Dep6_Tu0.5	0	0	1.301	15.293	0	35.423	0	14.823	0	0.099	33.06	0	0	0	0	0	0	0	0	0	0	0	0	0	0	0	0	0	0	0	0	0	0	0	0	0	0	0	0	0	0
Cer81_rep7_Dep6_Tu1	0	0	3.515	31.481	0	10.73	0	20.402	0	0.163	33.707	0	0	0	0	0	0	0	0	0	0	0	0	0	0	0	0	0	0	0	0	0	0	0	0	0	0	0	0	0	0
Cer81_rep10_Dep6_Tu0.5	0	0	4.55	14.475	0	11.933	0	33.607	0	0.375	35.058	0	0	0	0	0	0	0	0	0	0	0	0	0	0	0	0	0	0	0	0	0	0	0	0	0	0	0	0	0	0
Cer81_rep8_Dep6_Tu20	0	0	5.088	12.769	0	0.863	0	34.067	0	0.271	31.628	0	0	0	0	0	0	0	0	0	0	0	0	2.376	0	0	0	0	0	0.251	0	0	0	2.569	0	4.403	0.752	0	0	4.961	0
Cer81_rep4_Dep6_Tu5	0	0	1.732	2.88	0	16.63	0	44.286	0	0.585	33.854	0	0	0	0	0	0	0	0	0	0	0	0	0	0	0	0	0	0	0	0	0	0	0	0	0	0.031	0	0	0	0
Cer81_rep3_Dep6_Tu30	0	0	6.309	12.817	0	8.915	0	7.072	0	0.612	30.475	0	0	0	0	0	0	0	0	0	0	0	0.018	1.066	0	0	0	0	0	0.688	0	0	0	2.851	0	3.243	1.453	0	0	3.172	21.307
Cer81_rep9_Dep6_Tu0.3	0	0	5.26	35.953	0	8.486	0	14.549	0	0.235	35.515	0	0	0	0	0	0	0	0	0	0	0	0	0	0	0	0	0	0	0	0	0	0	0	0	0	0	0	0	0	0
Cer81_rep4_Dep6_Tu0.3	0	0	2.693	18.925	0	14.058	0	28.813	0	0.143	35.366	0	0	0	0	0	0	0	0	0	0	0	0	0	0	0	0	0	0	0	0	0	0	0	0	0	0	0	0	0	0
Cer81_rep1_Dep6_Tu30	0	0	8.493	14.03	0	7.32	0	4.582	0	0	31.889	0	0.035	0.158	0	0	0	0	0	0	0	0	0	1.428	0	0	0	0.09	0.027	0.558	0	0	0	1.532	0.097	2.442	1.671	0.449	0	3.011	22.186
Cer81_rep1_Dep6_Tu1	0	0	6.416	2.082	0	22.094	0	37.327	0	1.077	31.003	0	0	0	0	0	0	0	0	0	0	0	0	0	0	0	0	0	0	0	0	0	0	0	0	0	0	0	0	0	0
Cer81_rep4_Dep6_Tu50	0	0	6.403	0.438	0	4.577	0	9.923	0	0	18.319	1.725	0.52	1.646	0	0	0	0	0	0	0	0	0.802	2.009	0	0	0	0.538	0.358	1.324	0	0	0	3.371	0.464	2.029	3.521	0.607	0	6.384	35.042
Cer81_rep6_Dep6_Tu0.1	0	0	4.983	10.137	0	35.685	0	14.175	0	0.19	34.827	0	0	0	0	0	0	0	0	0	0	0	0	0	0	0	0	0	0	0	0	0	0	0	0	0	0	0	0	0	0
Cer81_rep1_Dep6_Tu0.5	0	0	1.596	15.122	0	33.116	0	16.114	0	0.298	33.751	0	0	0	0	0	0	0	0	0	0	0	0	0	0	0	0	0	0	0	0	0	0	0	0	0	0	0	0	0	0
Cer81_rep3_Dep6_Tu50	0	0	5.234	1.842	0	10.221	0.371	4.811	0.123	0	20.73	0	2.11	1.482	0	0	0	0	0	0	0	0	1.202	1.591	0	0	0	0.673	0.291	1.498	0	0	0	2.358	0.322	3.556	2.502	0.768	0	5.919	32.394
Cer81_rep6_Dep6_Tu50	0	0	5.046	0.968	0	3.398	0	12.489	0.237	0	16.944	1.187	0	1.517	0	0	0	0	0	0	0	0	1.278	2.096	0	0	0	0.423	0.369	1.291	0	0	0	6.209	0	4.913	2.052	0.778	0	8.148	30.656
Cer81_rep4_Dep6_Tu40	0	0	5.674	11.733	0	4.965	0	5.494	0	0.832	26.231	0	0	0.711	0	0	0	0	0	0	0	0.187	0.428	1.974	0	0	0	0.172	0.072	0.764	0	0	0	2.793	0.01	3.632	1.474	0.603	0	4.817	27.432
Cer81_rep7_Dep6_Tu5	0	0	1.281	10.932	1.684	32.887	0	15.253	0	0.428	37.471	0	0	0	0	0	0	0	0	0	0	0	0	0	0	0	0	0	0	0	0	0	0	0	0	0	0.062	0	0	0	0
Cer81_rep9_Dep6_Tu30	0	0	5.154	4.08	0	0.991	0	23.769	0.112	0	27.144	0	1.09	0.283	0	0	0	0	0	0	0	0.049	0	0.94	0	0	0	0.351	0	0.497	0	0	0	8.57	0.227	3.797	1.415	0.186	0	3.5	17.842
Cer81_rep5_Dep6_Tu0.5	0	0	4.435	32.212	0.053	9.115	0	19.571	0	0.139	34.472	0	0	0	0	0	0	0	0	0	0	0	0	0	0	0	0	0	0	0	0	0	0	0	0	0	0	0	0	0	0
Cer81_rep5_Dep6_Tu2	0	0	2.009	5.049	0	16.254	0	47.386	0	0.308	28.992	0	0	0	0	0	0	0	0	0	0	0	0	0	0	0	0	0	0	0	0	0	0	0	0	0	0	0	0	0	0
Cer81_rep5_Dep6_Tu3	0	0	3.233	34.697	0	6.801	0	19.827	0	0.07	35.369	0	0	0	0	0	0	0	0	0	0	0	0	0	0	0	0	0	0	0	0	0	0	0	0	0	0	0	0	0	0
Cer81_rep2_Dep6_Tu0.3	0	0	23.135	8.326	0.128	1.28	0	35.761	0	0.07	31.298	0	0	0	0	0	0	0	0	0	0	0	0	0	0	0	0	0	0	0	0	0	0	0	0	0	0	0	0	0	0
Cer81_rep10_Dep6_Tu1	0	0	23.188	8.244	0	0.957	0	36.179	0	0.126	31.303	0	0	0	0	0	0	0	0	0	0	0	0	0	0	0	0	0	0	0	0	0	0	0	0	0	0	0	0	0	0
Cer81_rep3_Dep6_Tu20	0	0	6.576	25.568	0	6.288	0	7.222	0	0.118	30.415	0	0	0	0	0	0	0	0	0	0	0	0	0.806	0	0	0	0.22	0	0.186	0	0	0	1.985	0	3.926	0.598	0	0	1.954	14.134
Cer81_rep4_Dep6_Tu10	0	0	5.493	25.01	0	10.75	0	17.049	0	0.365	39.4	0	0	0	0	0	0	0	0	0	0	0	0	0	0	0	0	0	0	0.075	0	0	0	0.139	0	1.183	0.4	0	0	0.133	0
Cer81_rep4_Dep6_Tu2	0	0	8.71	9.827	0	3.208	0	41.267	0	0.219	36.767	0	0	0	0	0	0	0	0	0	0	0	0	0	0	0	0	0	0	0	0	0	0	0	0	0	0	0	0	0	0
Cer81_rep1_Dep6_Tu20	0	0	2.995	3.089	0	9.92	0	35.588	0	0.356	22.915	0	0	0	0	0	0	0	0	0	0	0	0	0.847	0	0	0	0	0	0.295	0	0	0	3.604	0.097	1.636	1.035	0.015	0	3.512	14.093
Cer81_rep3_Dep6_Tu40	0	0	5.704	4.131	0	0.675	0	17.886	0.782	0	25.132	0.673	0	0.649	0	0	0	0	0	0	0	0.109	0	1.628	0	0	0	0.488	0.045	0.988	0	0	0	4.834	0.051	4.052	1.705	0.666	0	5.381	24.419
Cer81_rep9_Dep6_Tu0.5	0	0	2.078	35.284	2.962	5.343	0	19.961	0	0.114	34.255	0	0	0	0	0	0	0	0	0	0	0	0	0	0	0	0	0	0	0	0	0	0	0	0	0	0	0	0	0	0
Cer81_rep2_Dep6_Tu10	0	0	9.271	22.958	0.475	14.162	0	10.315	0	0.078	40.584	0	0	0	0	0	0	0	0	0	0	0	0	0	0	0	0	0	0	0.086	0	0	0	0	0	1.291	0.779	0	0	0	0
Cer81_rep6_Dep6_Tu0.3	0	0	2.668	13.913	0	1.985	0	46.886	0	0.479	34.066	0	0	0	0	0	0	0	0	0	0	0	0	0	0	0	0	0	0	0	0	0	0	0	0	0	0	0	0	0	0
Cer81_rep10_Dep6_Tu30	0	0	4.487	7.551	0	18.985	0	8.337	0	0.591	26.17	0	0	0.197	0	0	0	0	0	0	0	0.176	0	1.499	0	0	0	0.161	0	0.549	0	0	0	3.092	0	1.104	2.411	0.241	0.075	3.063	21.309
Cer81_rep1_Dep6_Tu10	0	0	3.298	0.851	0	19.932	0	41.795	0	0.597	31.369	0	0	0	0	0	0	0	0	0	0	0	0	0	0	0	0	0	0	0.127	0	0	0	0.572	0	0.595	0.862	0	0	0	0
Cer81_rep7_Dep6_Tu2	0	0	6.526	6.678	16.104	29.197	0	10.171	0	0.278	31.046	0	0	0	0	0	0	0	0	0	0	0	0	0	0	0	0	0	0	0	0	0	0	0	0	0	0	0	0	0	0
Cer81_rep6_Dep6_Tu2	0	0	2.577	4.903	0	15.309	0	46.811	0	0.523	29.873	0	0	0	0	0	0	0	0	0	0	0	0	0	0	0	0	0	0	0	0	0	0	0	0	0	0	0	0	0	0
Cer81_rep10_Dep6_Tu40	0	0	6.666	2.013	0	10.532	0	13.956	0	0.76	19.457	0	0	0.948	0	0	0	0	0	0	0	0	0.923	2.031	0	0	0	0.382	0.172	0.851	0	0	0	4.797	0	2.745	2.499	0.915	0	5.461	24.891
Cer81_rep6_Dep6_Tu5	0	0	6.643	6.412	16.185	29.448	0	9.887	0	0.202	31.161	0	0	0	0	0	0	0	0	0	0	0	0	0	0	0	0	0	0	0	0	0	0	0	0	0	0.061	0	0	0	0
Cer81_rep5_Dep6_Tu40	0	0	6.724	3.3	0	6.481	0	12.039	0	1.023	22.562	0	0	1.01	0	0	0	0	0	0	0	0.674	0	2.455	0	0	0	0.132	0.114	0.861	0	0	0.03	3.685	0	1.507	3.383	0.542	0.084	4.675	28.717
Cer81_rep3_Dep6_Tu3	0	0	9.072	16.211	0	15.244	0	20.919	0	0	38.552	0	0	0	0	0	0	0	0	0	0	0	0	0	0	0	0	0	0	0	0	0	0	0	0	0	0	0	0	0	0
Cer81_rep1_Dep6_Tu2	0	0	10.469	21.087	0.445	14.872	0	12.323	0	0.109	40.692	0	0	0	0	0	0	0	0	0	0	0	0	0	0	0	0	0	0	0	0	0	0	0	0	0	0	0	0	0	0
Cer81_rep6_Dep6_Tu10	0	0	11.21	6.837	0	2.571	0	39.82	0	0.293	37.068	0	0	0	0	0	0	0	0	0	0	0	0	0	0	0	0	0	0	0.05	0	0	0	0.179	0	1.501	0.207	0.013	0	0.249	0
Cer81_rep9_Dep6_Tu2	0	0	3.424	27.046	0.672	11.954	0	19.668	0	0.102	37.131	0	0	0	0	0	0	0	0	0	0	0	0	0	0	0	0	0	0	0	0	0	0	0	0	0	0	0	0	0	0
Cer81_rep6_Dep6_Tu0.5	0	0	6.62	1.895	0	22.259	0	37.396	0	0.688	31.139	0	0	0	0	0	0	0	0	0	0	0	0	0	0	0	0	0	0	0	0	0	0	0	0	0	0	0	0	0	0
Cer81_rep1_Dep6_Tu0.3	0	0	0.585	12.022	0.523	34.497	0	15.849	0	0.709	35.814	0	0	0	0	0	0	0	0	0	0	0	0	0	0	0	0	0	0	0	0	0	0	0	0	0	0	0	0	0	0
Cer81_rep1_Dep6_Tu3	0	0	0.656	11.901	0	33.708	0	16.708	0	0.561	36.464	0	0	0	0	0	0	0	0	0	0	0	0	0	0	0	0	0	0	0	0	0	0	0	0	0	0	0	0	0	0
Cer81_rep2_Dep6_Tu0.1	0	0	13.273	11.325	0.242	2.074	0	40.225	0	0.281	32.577	0	0	0	0	0	0	0	0	0	0	0	0	0	0	0	0	0	0	0	0	0	0	0	0	0	0	0	0	0	0
Cer81_rep7_Dep6_Tu0.3	0	0	4.753	26.668	0	11.135	0	18.717	0	0.142	38.583	0	0	0	0	0	0	0	0	0	0	0	0	0	0	0	0	0	0	0	0	0	0	0	0	0	0	0	0	0	0
Cer81_rep5_Dep6_Tu30	0	0	4.322	8.014	0	19.965	0	6.655	0	0.815	25.896	0	0	0.22	0	0	0	0	0	0	0	0.124	0.316	1.632	0	0	0	0.018	0.093	0.514	0	0	0	1.94	0.206	0.992	2.82	0	0	3.54	21.915
Cer81_rep10_Dep6_Tu3	0	0	6.927	11.663	0	12.274	0	32.64	0	0.058	36.435	0	0	0	0	0	0	0	0	0	0	0	0	0	0	0	0	0	0	0	0	0	0	0	0	0	0	0	0	0	0
Cer81_rep6_Dep6_Tu40	0	0	7.364	9.182	0	6.315	0	5.606	0	0.941	28.319	0	0	0.301	0	0	0	0	0	0	0	0	0	1.372	0	0	0	0.096	0.15	0.748	0	0	0	3.196	0	2.508	2.476	0.969	0.105	2.82	27.529
Cer81_rep3_Dep6_Tu0.5	0	0	2.608	14.006	0	1.943	0	46.908	0	0.447	34.086	0	0	0	0	0	0	0	0	0	0	0	0	0	0	0	0	0	0	0	0	0	0	0	0	0	0	0	0	0	0
Cer81_rep8_Dep6_Tu5	0	0	3.388	3.158	0	18.317	0	44.528	0	0.45	30.137	0	0	0	0	0	0	0	0	0	0	0	0	0	0	0	0	0	0	0	0	0	0	0	0	0	0.02	0	0	0	0
Cer81_rep7_Dep6_Tu30	0	0	3.921	22.089	0	1.236	0	9.149	0	0.277	26.56	0	0	0.331	0	0	0	0	0	0	0	0	0	2.126	0	0	0	0	0.026	0.541	0	0	0	2.111	0	0.862	4.329	0	0	3.574	22.867
Cer81_rep3_Dep6_Tu2	0	0	0.503	11.941	0.828	34.555	0	15.915	0	0.443	35.812	0	0	0	0	0	0	0	0	0	0	0	0	0	0	0	0	0	0	0	0	0	0	0	0	0	0	0	0	0	0
Cer81_rep5_Dep6_Tu50	0	0	6.188	9.248	0	2.099	0	4.253	0.196	0.01	21.423	0	0.552	1.279	0	0	0	0	0	0	0	0.412	0	2.139	0	0	0	0.379	0.224	1.269	0	0	0.119	2.282	0.472	3.914	3.035	0.563	0.659	4.753	34.532
Cer81_rep2_Dep6_Tu20	0	0	2.793	10.688	0	27.364	0	8.536	0	0.191	28.335	0	0.381	0	0	0	0	0	0	0	0	0	0	1.352	0	0	0	0	0	0.258	0	0	0	0.593	0	0.239	2.124	0	0	3.067	14.077
Cer81_rep7_Dep6_Tu40	0	0	6.107	2.793	0	1.224	0	16.876	0	0	24.513	0.254	0	0.92	0	0	0	0	0	0	0	0.168	0.189	1.534	0	0	0	0.358	0.056	0.802	0	0	0	10.281	0	2.923	3.078	0.394	0	4.109	23.418
Cer81_rep10_Dep6_Tu0.3	0	0	8.177	18.312	0	15.039	0	23.353	0	0.384	34.732	0	0	0	0	0	0	0	0	0	0	0	0	0	0	0	0	0	0	0	0	0	0	0	0	0	0	0	0	0	0
Cer81_rep4_Dep6_Tu3	0	0	17.014	9.689	0.325	1.412	0	38.352	0	0.194	33.011	0	0	0	0	0	0	0	0	0	0	0	0	0	0	0	0	0	0	0	0	0	0	0	0	0	0	0	0	0	0
Cer81_rep6_Dep6_Tu1	0	0	1.486	18.828	5.083	13.356	0	27.542	0	0.184	33.517	0	0	0	0	0	0	0	0	0	0	0	0	0	0	0	0	0	0	0	0	0	0	0	0	0	0	0	0	0	0
Cer81_rep4_Dep6_Tu0.5	0	0	2.377	1.504	0	19.72	0	44.375	0	0.412	31.61	0	0	0	0	0	0	0	0	0	0	0	0	0	0	0	0	0	0	0	0	0	0	0	0	0	0	0	0	0	0
Cer81_rep3_Dep6_Tu0.1	0	0	1.788	13.378	0	2.266	0	46.031	0	0.441	36.094	0	0	0	0	0	0	0	0	0	0	0	0	0	0	0	0	0	0	0	0	0	0	0	0	0	0	0	0	0	0
Cer81_rep7_Dep6_Tu10	0	0	3.152	35.39	0	5.262	0	18.944	0	0.044	35.038	0	0	0	0	0	0	0	0	0	0	0	0	0	0	0	0	0	0	0.082	0	0	0	0	0	0	2.085	0	0	0	0
Cer81_rep10_Dep6_Tu50	0	0	6.971	3.814	0	8.394	0	4.973	0	0.718	19.229	0.217	0.352	0.902	0	0	0	0	0	0	0	0	1.096	2.642	0	0	0	0.244	0.158	1.218	0	0	0	3.306	0.373	3.703	2.565	0.314	0.713	5.856	32.24
Cer81_rep5_Dep6_Tu0.3	0	0	1.827	2.87	0	17.631	0	44.31	0	0.543	32.815	0	0	0	0	0	0	0	0	0	0	0	0	0	0	0	0	0	0	0	0	0	0	0	0	0	0	0	0	0	0
Cer81_rep6_Dep6_Tu20	0	0	8.928	8.852	0	27.002	0	6.993	0	0.131	27.223	0	0	0	0	0	0	0	0	0	0	0	0	0.877	0	0	0	0	0	0.183	0	0	0	0.686	0	1.118	1.109	0	0	2.111	14.786
Cer81_rep3_Dep6_Tu5	0	0	1.421	19.34	8.162	9.674	0	27.118	0	0.025	34.217	0	0	0	0	0	0	0	0	0	0	0	0	0	0	0	0	0	0	0	0	0	0	0	0	0.029	0.011	0	0	0	0
Cer81_rep3_Dep6_Tu10	0	0	2.617	8.818	0	35.026	0	13.852	0	0.328	35.587	0	0	0	0	0	0	0	0	0	0	0	0	0.531	0	0	0	0	0	0.056	0	0	0	0.896	0	0.75	1.536	0	0	0	0
Cer81_rep9_Dep6_Tu3	0	0	3.922	13.253	0	1.909	0	45.517	0	0.38	35.017	0	0	0	0	0	0	0	0	0	0	0	0	0	0	0	0	0	0	0	0	0	0	0	0	0	0	0	0	0	0
Cer81_rep1_Dep6_Tu5	0	0	8.304	10.824	0	33.771	0	12.926	0	0.101	33.98	0	0	0	0	0	0	0	0	0	0	0	0	0	0	0	0	0	0	0	0	0	0	0	0	0	0.091	0	0	0	0
Colo9345_rep1_Dep6_Tu5	0	0	7.852	8.421	0	26.346	0	10.013	0	0.106	24.404	0	0	0	0	0	0	0	0	0	0	0	0	0.061	0	0	0	0	13.285	6.678	2.201	0.147	0	0	0	0	0.04	0	0	0.444	0
Colo9345_rep8_Dep6_Tu30	0	0	7.017	10.655	3.387	8.575	0	5.956	0	0.215	24.178	0	0	0	0	0	0	0	0	0	0.012	0	0	0.106	0	0	0	0.085	22.912	9.787	4.493	0.208	0.429	0.133	0	0	0.322	0	0.057	1.473	0
Colo9345_rep5_Dep6_Tu1	0	0	1.498	5.4	0	18.346	0	37.32	0	0.325	35.505	0	0	0	0	0	0	0	0	0	0	0	0	0	0	0	0	0	0	1.604	0	0	0	0	0	0	0	0	0	0	0
Colo9345_rep5_Dep6_Tu20	0	0	2.997	0.932	0	6.744	0	13.226	0.975	0	6.142	1.121	0.564	0.418	0	0	0	0	0	0	0.064	0	0.784	0.855	0	0	0	1.384	31.805	15.993	8.803	0.747	1.111	0.525	0	0	1.188	0	0.437	3.183	0
Colo9345_rep7_Dep6_Tu20	0	0	2.595	12.702	0	1.791	0	5.373	0	0	8.421	0.872	0	0.267	0	0	0	0	0	0	0	0	0.871	1.004	0	0	0	0.363	32.011	18.396	8.151	0.943	1.669	0.204	0	0	1.206	0	0.63	2.53	0
Colo9345_rep6_Dep6_Tu2	0	0	2.162	4.41	0	15.56	0	42.956	0	0.309	27.464	0	0	0	0	0	0	0	0	0	0	0	0	0	0	0	0	0	2.71	3.145	1.282	0	0	0	0	0	0	0	0	0	0
Colo9345_rep10_Dep6_Tu10	0	0	1.747	9.842	0	21.231	0	23.352	0	0.291	33.153	0	0	0	0	0	0	0	0	0	0	0	0	0	0	0	0	0	5.46	3.8	1.122	0	0	0	0	0	0	0	0	0	0
Colo9345_rep1_Dep6_Tu10	0	0	2.471	0.908	0	11.252	0	25.597	0	0.682	15.349	0	0	0	0	0	0	0	0	0	0.133	0	0	0.506	0	0	0	0	20.821	12.985	3.945	0.879	0.259	0.406	0	0	0.633	0	0.264	2.908	0
Colo9345_rep3_Dep6_Tu30	0	0	2.186	4.205	0	3.26	0	4.543	0	0	0	2.403	0	0.554	0	0	0	0	0	0	0	0	1.391	1.244	0	0	0	0.634	40.042	19.706	10.243	0.785	2.738	0.411	0	0	1.799	0	1.217	2.638	0
Colo9345_rep6_Dep6_Tu1	0	0	1.306	18.966	5.968	12.705	0	26.435	0	0.097	33.277	0	0	0	0	0	0	0	0	0	0	0	0	0	0	0	0	0	0	1.243	0	0	0	0	0	0	0	0	0	0	0
Colo9345_rep2_Dep6_Tu10	0	0	5.652	12.389	1.967	7.732	0	6.378	0	0.134	20.586	0	0	0	0	0	0	0	0	0	0.04	0	0	0.732	0	0	0	0	25.044	10.438	4.433	0.77	1.013	0	0	0	0.66	0	0.302	1.728	0
Colo9345_rep6_Dep6_Tu5	0	0	5.542	4.102	13.752	24.165	0	7.486	0	0.133	23.67	0	0	0	0	0	0	0	0	0	0	0	0	0.261	0	0	0	0	11.411	6.184	2.727	0	0	0	0	0	0.078	0	0	0.489	0
Colo9345_rep5_Dep6_Tu10	0	0	4.851	6.296	0	0.861	0	24.635	0	0.802	17.836	0	0	0	0	0	0	0	0	0	0	0	0	0.648	0	0	0	0	24.474	11.212	3.311	1.305	0.818	0	0	0	0.768	0	0.034	2.147	0
Colo9345_rep5_Dep6_Tu40	0	0	2.731	0.372	0.541	2.556	0	3.842	0	0	0	0	0	0.726	0	0	0	0	0	0	0.898	0.966	0.28	1.742	0	0	0	0.813	37.481	23.736	12.914	0.793	2.531	0.291	0	0	2.006	0	0.344	4.436	0
Colo9345_rep1_Dep6_Tu0.1	0	0	5.502	30.862	1.798	13.446	0	14.444	0	0.164	33.781	0	0	0	0	0	0	0	0	0	0	0	0	0	0	0	0	0	0	0	0	0	0	0	0	0	0	0	0	0	0
Colo9345_rep3_Dep6_Tu10	0	0	1.637	5.621	0	21.633	0	9.143	0	0.115	19.185	0	0.367	0	0	0	0	0	0	0	0.366	0	0	0.933	0	0	0	0	20.617	11.26	5.016	0.361	0.606	0.092	0	0	0.849	0	0	2.197	0
Colo9345_rep4_Dep6_Tu2	0	0	8.016	8.946	0	2.902	0	38.294	0	0.229	34.006	0	0	0	0	0	0	0	0	0	0	0	0	0	0	0	0	0	3.101	3.038	1.466	0	0	0	0	0	0	0	0	0	0
Colo9345_rep2_Dep6_Tu20	0	0	0.68	4.248	0	13.934	0	5.394	0	0.297	6.273	1.047	0	0.364	0	0	0	0	0	0	0	0	0.816	1.583	0	0	0	0.281	33.009	15.985	7.943	0.906	1.88	0.248	0	0	1.362	0	0.597	3.152	0
Colo9345_rep3_Dep6_Tu50	0	0	1.123	0	0.569	2.414	0	1.778	0	0	0	0	0	0	0	0	0	0	0	0	0	0.277	1.226	0.961	0	0	0	1.443	40.893	25.161	13.191	0.728	2.644	0.031	0	0	2.088	0	0.545	4.926	0
Colo9345_rep6_Dep6_Tu0.1	0	0	4.982	10.09	0	35.649	0	14.235	0	0.204	34.838	0	0	0	0	0	0	0	0	0	0	0	0	0	0	0	0	0	0	0	0	0	0	0	0	0	0	0	0	0	0
Colo9345_rep3_Dep6_Tu40	0	0	3.325	0.211	0	0.685	0	5.123	0	0	0	0	0	0.603	0	0	0	0	0	0	0	1.751	0.022	1.368	0	0	0	1.012	40.434	22.711	12.175	0.894	2.265	0.21	0	0	2.063	0	0.588	4.557	0
Colo9345_rep6_Dep6_Tu3	0	0	5.858	8.458	0	30.968	0	12.565	0	0.045	30.135	0	0	0	0	0	0	0	0	0	0	0	0	0	0	0	0	0	5.688	4.335	1.947	0	0	0	0	0	0	0	0	0	0
Colo9345_rep9_Dep6_Tu50	0	0	2.676	11.043	0	2.272	0	7.072	0.729	0	10.026	0.424	0	0.026	0	0	0	0	0	0	0.064	0.36	0.011	1.634	0	0	0	0	30.848	16.934	7.882	1.04	3.359	0	0	0	1.124	0	0	2.475	0
Colo9345_rep1_Dep6_Tu3	0	0	0.549	10.851	0	29.236	0	14.772	0	0.445	31.398	0	0	0	0	0	0	0	0	0	0	0	0	0	0	0	0	0	7.603	3.807	1.337	0	0	0	0	0	0	0	0	0	0
Colo9345_rep6_Dep6_Tu30	0	0	2.118	0.927	0	2.108	0	9.626	0	0	0	1.903	0	0.835	0	0	0	0	0	0	0	0	1.333	1.612	0	0	0	0.689	39.397	18.804	10.616	1.03	1.76	0.654	0	0	1.548	0	0.149	4.89	0
Colo9345_rep1_Dep6_Tu20	0	0	2.634	1.037	0	4.392	0	17.133	0	0	5.452	0.869	0	0.318	0	0	0	0	0	0	0	0	0.768	1.493	0	0	0	0.082	32.928	16.081	7.842	0.996	1.249	1.202	0	0	1.285	0	1.109	3.129	0
Colo9345_rep4_Dep6_Tu0.5	0	0	2.314	1.379	0	19.865	0	44.209	0	0.291	31.94	0	0	0	0	0	0	0	0	0	0	0	0	0	0	0	0	0	0	0	0	0	0	0	0	0	0	0	0	0	0
Colo9345_rep9_Dep6_Tu10	0	0	3.515	9.412	0	1.315	0	40.696	0	0.468	33.457	0	0	0	0	0	0	0	0	0	0	0	0	0	0	0	0	0	6.471	3.958	0.705	0	0	0	0	0	0	0	0	0	0
Colo9345_rep3_Dep6_Tu1	0	0	2.331	12.583	0	1.69	0	45.011	0	0.347	36.791	0	0.11	0	0	0	0	0	0	0	0	0	0	0	0	0	0	0	0	1.134	0	0	0	0	0	0	0	0	0	0	0
Colo9345_rep7_Dep6_Tu0.1	0	0	2.206	34.54	1.821	6.804	0	19.968	0	0.083	34.576	0	0	0	0	0	0	0	0	0	0	0	0	0	0	0	0	0	0	0	0	0	0	0	0	0	0	0	0	0	0
Colo9345_rep4_Dep6_Tu20	0	0	5.109	1.1	0	5.458	0	10.185	0	0	8.109	0.943	0	0.448	0	0	0	0	0	0	0.303	0	0.378	1.215	0	0	0	0.298	33.918	16.391	7.075	1.172	1.895	0.703	0	0	1.143	0	0.179	3.975	0
Colo9345_rep7_Dep6_Tu5	0	0	0.78	9.176	1.736	25.288	0	12.402	0	0.13	27.756	0	0	0	0	0	0	0	0	0	0	0	0	0	0	0	0	0	11.509	7.15	2.118	0.372	0	0	0	0	0.768	0	0	0.813	0
Colo9345_rep10_Dep6_Tu50	0	0	4.914	3.928	0	12.451	0	4.606	0	0	8.52	0.248	0.735	0	0	0	0	0	0	0	0	0	0.629	1.277	0	0	0	0	32.192	14.782	7.762	0.625	2.425	0.143	0	0	0.897	0	0.399	3.465	0
Colo9345_rep2_Dep6_Tu50	0	0	2.381	0	0	0.627	0	2.122	0	0	0	0	0	0	0	0	0	0	0	0	0	1.759	0	1.433	0	0	0	0.826	42.144	24.27	13.379	0.856	3.14	0	0	0	2.112	0	0.489	4.46	0
Colo9345_rep10_Dep6_Tu40	0	0	3.97	1.549	0	12.076	0	17.683	0	0	11.384	0	0.069	0	0	0	0	0	0	0	0.105	0	0.388	0.773	0	0	0	0.488	26.924	12.776	5.838	0.484	0.597	0.663	0	0	0.706	0	0.043	3.482	0
Colo9345_rep9_Dep6_Tu20	0	0	1.606	11.296	0	26.779	0	10.203	0	0.105	24.183	0	0	0	0	0	0	0	0	0	0	0	0	0.603	0	0	0	0	14.225	6.552	2.348	0	0	0	0	0	0.157	0	0	1.939	0
Colo9345_rep8_Dep6_Tu3	0	0	23.205	8.15	0	1.055	0	36.115	0	0.09	31.296	0	0	0	0	0	0	0	0	0	0	0	0	0	0	0	0	0	0	0.085	0	0	0	0	0	0	0	0	0	0	0
Colo9345_rep5_Dep6_Tu3	0	0	2.894	29.606	0	6.229	0	17.934	0	0	30.276	0	0	0	0	0	0	0	0	0	0	0	0	0	0	0	0	0	7.001	4.364	1.694	0	0	0	0	0	0	0	0	0	0
Colo9345_rep1_Dep6_Tu40	0	0	5.551	0	0	1.172	0	4.657	0	0	0	0	0	0.633	0	0	0	0	0	0	0.006	0.999	0.343	1.209	0	0	0	0.804	38.359	23.471	12.416	1.006	2.243	0.436	0	0	1.959	0	0.128	4.607	0
Colo9345_rep9_Dep6_Tu0.3	0	0	5.241	35.927	0.131	8.472	0	14.495	0	0.237	35.495	0	0	0	0	0	0	0	0	0	0	0	0	0	0	0	0	0	0	0	0	0	0	0	0	0	0	0	0	0	0
Colo9345_rep4_Dep6_Tu1	0	0	2.825	1.279	0	19.879	0	42.462	0	0.561	31.17	0	0	0	0	0	0	0	0	0	0	0	0	0	0	0	0	0	0	1.822	0	0	0	0	0	0	0	0	0	0	0
Colo9345_rep10_Dep6_Tu20	0	0	1.709	2.972	0	12.247	0	33.692	0	0.391	19.066	0	0	0	0	0	0	0	0	0	0	0	0	0.473	0	0	0	0	14.244	6.129	3.38	0.385	0	0.763	0	0	0.326	0	0	4.221	0
Colo9345_rep1_Dep6_Tu1	0	0	6.387	2.308	0	21.768	0	36.669	0	0.898	30.568	0	0	0	0	0	0	0	0	0	0	0	0	0	0	0	0	0	0	1.4	0	0	0	0	0	0	0	0	0	0	0
Colo9345_rep6_Dep6_Tu50	0	0	4.505	2.171	0	0	0	36.774	2.354	0	23.214	0	8.407	0.643	0	0	0	0	0	0	0	0	1.464	0.52	0	0	0	0.331	4.728	2.966	8.861	0.145	0.35	1.452	0	0	0.297	0.099	0.331	0.385	0
Colo9345_rep7_Dep6_Tu0.5	0	0	7.97	13.329	0	34.128	0	12.608	0	0.032	31.93	0	0	0	0	0	0	0	0	0	0	0	0	0	0	0	0	0	0	0	0	0	0	0	0	0	0	0	0	0	0
Colo9345_rep10_Dep6_Tu0.3	0	0	8.131	18.469	0	14.874	0	23.403	0	0.392	34.728	0	0	0	0	0	0	0	0	0	0	0	0	0	0	0	0	0	0	0	0	0	0	0	0	0	0	0	0	0	0
Colo9345_rep9_Dep6_Tu3	0	0	3.985	13.466	0	1.926	0	45.357	0	0.34	34.903	0	0	0	0	0	0	0	0	0	0	0	0	0	0	0	0	0	0	0.02	0	0	0	0	0	0	0	0	0	0	0
Colo9345_rep3_Dep6_Tu0.1	0	0	1.806	13.357	0	2.202	0	46.066	0	0.456	36.112	0	0	0	0	0	0	0	0	0	0	0	0	0	0	0	0	0	0	0	0	0	0	0	0	0	0	0	0	0	0
Colo9345_rep6_Dep6_Tu20	0	0	4.189	3.613	0.063	14.248	0	3.807	0	0	6.747	0.619	0	0.386	0	0	0	0	0	0	0.298	0	0.641	1.518	0	0	0	0	32.308	15.678	8.497	0.683	2.123	0.27	0	0	0.981	0	0.78	2.55	0
Colo9345_rep8_Dep6_Tu0.5	0	0	1.328	15.316	0	35.44	0	14.776	0	0.085	33.052	0	0	0	0	0	0	0	0	0	0	0	0	0	0	0	0	0	0	0	0	0	0	0	0	0	0	0	0	0	0
Colo9345_rep9_Dep6_Tu0.5	0	0	2.112	35.355	2.854	5.337	0	19.978	0	0.113	34.249	0	0	0	0	0	0	0	0	0	0	0	0	0	0	0	0	0	0	0	0	0	0	0	0	0	0	0	0	0	0
Colo9345_rep9_Dep6_Tu2	0	0	3.253	27.33	0.34	11.755	0	20.065	0	0.073	37.183	0	0	0	0	0	0	0	0	0	0	0	0	0	0	0	0	0	0	0	0	0	0	0	0	0	0	0	0	0	0
Colo9345_rep8_Dep6_Tu0.3	0	0	5.26	35.934	0	8.51	0	14.538	0	0.241	35.515	0	0	0	0	0	0	0	0	0	0	0	0	0	0	0	0	0	0	0	0	0	0	0	0	0	0	0	0	0	0
Colo9345_rep6_Dep6_Tu0.5	0	0	6.671	1.706	0	22.304	0	37.311	0	0.642	31.364	0	0	0	0	0	0	0	0	0	0	0	0	0	0	0	0	0	0	0	0	0	0	0	0	0	0	0	0	0	0
Colo9345_rep4_Dep6_Tu0.1	0	0	1.741	11.325	0	34.77	0	16.578	0	0.28	35.304	0	0	0	0	0	0	0	0	0	0	0	0	0	0	0	0	0	0	0	0	0	0	0	0	0	0	0	0	0	0
Colo9345_rep1_Dep6_Tu0.3	0	0	0.499	12.416	0.27	34.157	0	16.061	0	0.789	35.805	0	0	0	0	0	0	0	0	0	0	0	0	0	0	0	0	0	0	0	0	0	0	0	0	0	0	0	0	0	0
Colo9345_rep5_Dep6_Tu30	0	0	2.127	1.426	1.515	7.228	0	3.236	0	0	0	2.331	0	0.751	0	0	0	0	0	0	0	0	2.075	1.398	0	0	0	0.774	36.836	19.276	11.258	0.788	2.217	0.43	0	0	1.849	0	0.844	3.641	0
Colo9345_rep2_Dep6_Tu2	0	0	6.259	7.045	6.04	31.279	0	11.041	0	0.224	31.662	0	0	0	0	0	0	0	0	0	0	0	0	0	0	0	0	0	1.992	3.117	1.338	0	0	0	0	0	0	0	0	0	0
Colo9345_rep4_Dep6_Tu40	0	0	2.867	2.371	0	2.9	0	1.794	0	0	0	0	0	0.359	0	0	0	0	0	0	0	0	2.162	1.385	0	0	0	0.983	38.53	23.591	12.474	1.046	2.669	0.209	0	0	2.076	0	0.46	4.12	0
Colo9345_rep7_Dep6_Tu30	0	0	2.451	7.788	0	1.084	0	4.743	0	0	0	0	0	0.648	0	0	0	0	0	0	0.232	0.108	1.278	1.798	0	0	0	0.577	39.342	19.504	10.322	1.091	2.359	0.383	0	0	2.038	0	0.825	3.428	0
Colo9345_rep5_Dep6_Tu0.3	0	0	1.865	2.848	0	17.804	0	44.09	0	0.551	32.839	0	0	0	0	0	0	0	0	0	0	0	0	0	0	0	0	0	0	0	0	0	0	0	0	0	0	0	0	0	0
Colo9345_rep5_Dep6_Tu0.5	0	0	4.526	31.843	0	9.346	0	19.56	0	0.123	34.599	0	0	0	0	0	0	0	0	0	0	0	0	0	0	0	0	0	0	0	0	0	0	0	0	0	0	0	0	0	0
Colo9345_rep2_Dep6_Tu1	0	0	8.505	17.16	0	16.199	0	21.752	0	0.477	34.481	0	0	0	0	0	0	0	0	0	0	0	0	0	0	0	0	0	0	1.422	0	0	0	0	0	0	0	0	0	0	0
Colo9345_rep2_Dep6_Tu3	0	0	7.38	13.06	0	14.958	0	19.636	0	0.32	31.939	0	0	0	0	0	0	0	0	0	0	0	0	0	0	0	0	0	7.431	3.364	1.91	0	0	0	0	0	0	0	0	0	0
Colo9345_rep4_Dep6_Tu30	0	0	2.705	7.132	0	2.704	0	3.02	0	0	0	1.367	0	0.845	0	0	0	0	0	0	0	0	1.632	1.242	0	0	0	0.606	39.465	19.347	10.835	0.936	2.051	0.418	0	0	1.866	0	0.913	2.916	0
Colo9345_rep7_Dep6_Tu2	0	0	6.482	5.481	15.277	27.769	0	9.798	0	0.264	29.021	0	0	0	0	0	0	0	0	0	0	0	0	0	0	0	0	0	2.713	2.153	1.04	0	0	0	0	0	0	0	0	0	0
Colo9345_rep8_Dep6_Tu40	0	0	3.334	17.415	0.558	2.024	0	7.469	0	0	14.723	0.147	0	0	0	0	0	0	0	0	0.062	0	0.028	0.492	0	0	0	0.295	24.966	16.87	5.622	1.359	2.305	0	0	0	0.564	0	0	1.768	0
Colo9345_rep10_Dep6_Tu3	0	0	6.78	11.443	0	12.618	0	32.608	0	0.038	36.438	0	0	0	0	0	0	0	0	0	0	0	0	0	0	0	0	0	0	0.073	0	0	0	0	0	0	0	0	0	0	0
Colo9345_rep3_Dep6_Tu0.3	0	0	1.252	15.347	0	35.357	0	14.88	0	0.099	33.063	0	0	0	0	0	0	0	0	0	0	0	0	0	0	0	0	0	0	0	0	0	0	0	0	0	0	0	0	0	0
Colo9345_rep5_Dep6_Tu0.1	0	0	8.391	21.221	3.187	14.154	0	13.408	0	0.173	39.463	0	0	0	0	0	0	0	0	0	0	0	0	0	0	0	0	0	0	0	0	0	0	0	0	0	0	0	0	0	0
Colo9345_rep2_Dep6_Tu0.5	0	0	2.834	33.4	1.187	10.552	0	16.031	0	0.209	35.785	0	0	0	0	0	0	0	0	0	0	0	0	0	0	0	0	0	0	0	0	0	0	0	0	0	0	0	0	0	0
Colo9345_rep6_Dep6_Tu10	0	0	7.032	3.071	0	1.894	0	24.522	0	0.378	19.252	0	0	0	0	0	0	0	0	0	0	0	0	0.934	0	0	0	0	22.569	11.153	4.812	0.744	1.213	0	0	0	0.418	0	0	2.006	0
Colo9345_rep9_Dep6_Tu0.1	0	0	3.398	2.935	0	19.694	0	41.035	0	0.751	32.184	0	0	0	0	0	0	0	0	0	0	0	0	0	0	0	0	0	0	0	0	0	0	0	0	0	0	0	0	0	0
Colo9345_rep7_Dep6_Tu10	0	0	2.51	21.087	0	3.461	0	10.376	0	0	17.332	0	0	0	0	0	0	0	0	0	0.013	0	0	0.548	0	0	0	0	22.583	12.272	4.346	0.992	1.616	0.095	0	0	0.662	0	0	2.105	0
Colo9345_rep10_Dep6_Tu2	0	0	3.167	13.11	0	20.684	0	27.574	0	0.235	35.228	0	0	0	0	0	0	0	0	0	0	0	0	0	0	0	0	0	0	0	0	0	0	0	0	0	0	0	0	0	0
Colo9345_rep7_Dep6_Tu40	0	0	4.632	5.062	0	0	0	28.986	0.833	0	28.177	0	2.604	0.569	0	0	0	0	0	0	0	0	1.028	1.015	0	0	0	0.085	8.18	3.651	8.672	1.249	0.803	3.139	0	0	0.442	0	0	0.87	0
Colo9345_rep8_Dep6_Tu20	0	0	3.149	10.82	0	0.822	0	32.941	0	0	24.477	0	0	0	0	0	0	0	0	0	0	0	0	0	0	0	0	0	17.211	6.234	1.813	0.6	0.657	0	0	0	0.057	0	0	1.217	0
Colo9345_rep3_Dep6_Tu5	0	0	0.957	14.539	6.499	7.816	0	21.589	0	0	24.877	0	0	0	0	0	0	0	0	0	0	0	0	0	0	0	0	0	12.55	7.253	2.615	0	0	0	0	0	0.075	0	0	1.228	0
Colo9345_rep5_Dep6_Tu2	0	0	1.838	4.196	0	16.28	0	44.115	0	0.207	27.163	0	0	0	0	0	0	0	0	0	0	0	0	0	0	0	0	0	1.437	3.29	1.473	0	0	0	0	0	0	0	0	0	0
Colo9345_rep1_Dep6_Tu30	0	0	4.144	4.061	1.517	3.628	0	2.159	0	0	0	0	0	0.884	0	0	0	0	0	0	0.173	0.369	1.174	1.141	0	0	0	1.175	39.044	20.73	9.871	1.251	2.502	0.258	0	0	1.576	0	0.521	3.821	0
Colo9345_rep10_Dep6_Tu1	0	0	23.183	8.229	0	0.992	0	36.178	0	0.102	31.312	0	0	0	0	0	0	0	0	0	0	0	0	0	0	0	0	0	0	0	0	0	0	0	0	0	0	0	0	0	0
Colo9345_rep4_Dep6_Tu10	0	0	3.599	14.314	0	6.489	0	10.179	0	0.023	21.238	0	0.269	0	0	0	0	0	0	0	0	0	0	0.5	0	0	0	0	21.751	12.96	4.493	0.69	0.847	0	0	0	0.436	0	0	2.21	0
Colo9345_rep3_Dep6_Tu3	0	0	7.948	12.977	0	14.832	0	18.031	0	0	32.861	0	0	0	0	0	0	0	0	0	0	0	0	0	0	0	0	0	7.316	4.671	1.361	0	0	0	0	0	0	0	0	0	0
Colo9345_rep5_Dep6_Tu50	0	0	2.045	0	0	1.718	0	1.654	0	0	0	0	0	0	0	0	0	0	0	0	0	1.909	0	1.209	0	0	0	1.154	41.002	23.97	14.085	0.648	2.929	0	0	0	2.4	0	1.094	4.182	0
Colo9345_rep2_Dep6_Tu40	0	0	2.554	0	0.189	3.536	0	4.581	0	0	0	0	0	0.413	0	0	0	0	0	0	0	1.724	0	1.497	0	0	0	1.281	40.14	21.677	12.149	0.792	1.987	0.279	0	0	1.861	0	0.546	4.793	0
Colo9345_rep1_Dep6_Tu2	0	0	10.474	18.962	0	14.629	0	10.688	0	0.1	37.739	0	0	0	0	0	0	0	0	0	0	0	0	0	0	0	0	0	4.606	1.854	0.946	0	0	0	0	0	0	0	0	0	0
Colo9345_rep2_Dep6_Tu5	0	0	19.363	4.916	0	0.98	0	28.839	0	0	23.662	0	0	0	0	0	0	0	0	0	0	0	0	0.038	0	0	0	0	11.952	7.393	2.342	0	0	0	0	0	0.056	0	0	0.457	0
Colo9345_rep2_Dep6_Tu0.1	0	0	13.3	11.344	0.036	2.177	0	40.232	0	0.272	32.637	0	0	0	0	0	0	0	0	0	0	0	0	0	0	0	0	0	0	0	0	0	0	0	0	0	0	0	0	0	0
Colo9345_rep10_Dep6_Tu5	0	0	7.969	7.07	5.783	30.757	0	11.99	0	0.166	34.08	0	0	0	0	0	0	0	0	0	0	0	0	0	0	0	0	0	0	2.182	0	0	0	0	0	0	0	0	0	0	0
Colo9345_rep1_Dep6_Tu0.5	0	0	1.433	15.341	0	32.883	0	16.241	0	0.248	33.853	0	0	0	0	0	0	0	0	0	0	0	0	0	0	0	0	0	0	0	0	0	0	0	0	0	0	0	0	0	0
Colo9345_rep8_Dep6_Tu10	0	0	4.682	2.433	0.02	19.407	0	35.784	0	0.635	27.267	0	0	0	0	0	0	0	0	0	0	0	0	0	0	0	0	0	5.069	2.919	1.782	0	0	0	0	0	0	0	0	0	0
Colo9345_rep9_Dep6_Tu5	0	0	1.655	5.078	0.632	18.15	0	36.742	0	0.305	35.43	0	0	0	0	0	0	0	0	0	0	0	0	0	0	0	0	0	0	2.006	0	0	0	0	0	0	0	0	0	0	0
Colo9345_rep7_Dep6_Tu1	0	0	3.106	30.754	0	10.836	0	20.23	0	0.124	33.421	0	0	0	0	0	0	0	0	0	0	0	0	0	0	0	0	0	0	1.527	0	0	0	0	0	0	0	0	0	0	0
Colo9345_rep5_Dep6_Tu5	0	0	2.388	1.61	0	15.237	0	33.016	0	0.305	24.41	0	0	0	0	0	0	0	0	0	0	0	0	0.011	0	0	0	0	11.697	6.756	1.552	1.058	0	0	0	0	0.014	0	0	1.945	0
Colo9345_rep7_Dep6_Tu50	0	0	1.873	0	0.942	2.014	0	1.356	0	0	0	0	0	0	0	0	0	0	0	0	0.142	0.239	1.204	1.26	0	0	0	1.098	40.17	24.972	13.781	0.635	2.939	0	0	0	2.067	0	0.336	4.97	0
Colo9345_rep3_Dep6_Tu20	0	0	3.459	11.705	0	2.776	0	3.961	0	0	7.989	0.818	0	0.252	0	0	0	0	0	0	0	0.495	0.427	1.203	0	0	0	0.258	35.128	15.777	8.348	0.737	1.446	0.413	0	0	1.17	0	1.137	2.501	0
Colo9345_rep8_Dep6_Tu1	0	0	11.784	8.553	0	2.753	0	40.715	0	0.368	35.794	0	0.031	0	0	0	0	0	0	0	0	0	0	0	0	0	0	0	0	0	0	0	0	0	0	0	0	0	0	0	0
Colo9345_rep4_Dep6_Tu5	0	0	0.893	1.777	0	13.917	0	33.072	0	0.466	24.482	0	0	0	0	0	0	0	0	0	0	0	0	0.216	0	0	0	0	12.827	7.036	1.511	1.01	0	0.252	0	0	0.121	0	0	2.419	0
Colo9345_rep10_Dep6_Tu30	0	0	3.347	7.189	0	20.183	0	10.117	0	0	19.354	0	0.05	0	0	0	0	0	0	0	0.101	0	0	0.923	0	0	0	0	21.761	9.592	3.797	0.714	0	0.196	0	0	0.441	0	0.084	2.149	0
Colo9345_rep10_Dep6_Tu0.5	0	0	4.63	14.408	0	12.316	0	33.228	0	0.428	34.988	0	0	0	0	0	0	0	0	0	0	0	0	0	0	0	0	0	0	0	0	0	0	0	0	0	0	0	0	0	0
Colo9345_rep8_Dep6_Tu2	0	0	2.946	11.353	1.21	1.143	0	44.902	0	0.63	37.814	0	0	0	0	0	0	0	0	0	0	0	0	0	0	0	0	0	0	0	0	0	0	0	0	0	0	0	0	0	0
Colo9345_rep7_Dep6_Tu0.3	0	0	4.757	26.492	0	11.11	0	18.83	0	0.135	38.674	0	0	0	0	0	0	0	0	0	0	0	0	0	0	0	0	0	0	0	0	0	0	0	0	0	0	0	0	0	0
Colo9345_rep4_Dep6_Tu3	0	0	14.946	7.938	0	1.317	0	34.404	0	0.101	28.474	0	0	0	0	0	0	0	0	0	0	0	0	0	0	0	0	0	6.925	4.384	1.507	0	0	0	0	0	0	0	0	0	0
Colo9345_rep3_Dep6_Tu0.5	0	0	2.657	13.998	0	1.945	0	46.837	0	0.459	34.101	0	0	0	0	0	0	0	0	0	0	0	0	0	0	0	0	0	0	0	0	0	0	0	0	0	0	0	0	0	0
Colo9345_rep8_Dep6_Tu50	0	0	1.599	1.282	0	5.982	0	16.288	0	0	7.806	0.805	0.468	0.298	0	0	0	0	0	0	0.107	0	0.576	2.076	0	0	0	0	32.802	14.095	8.045	1.151	1.723	0	0	0	1.069	0	0	3.826	0
Colo9345_rep2_Dep6_Tu30	0	0	2.922	7.196	0	2.611	0	2.718	0	0	0	1.358	0	0.782	0	0	0	0	0	0	0.032	0	1.168	1.289	0	0	0	0.975	40.045	18.233	11.557	0.862	1.969	0.349	0	0	1.923	0	0.478	3.532	0
Colo9345_rep8_Dep6_Tu5	0	0	2.879	2.786	0	18.802	0	44.016	0	0.273	29.278	0	0	0	0	0	0	0	0	0	0	0	0	0	0	0	0	0	0	1.962	0	0	0	0	0	0	0	0	0	0	0
Colo9345_rep1_Dep6_Tu50	0	0	2.412	0	0	0	0	3.149	0	0	0	0	0	0	0	0	0	0	0	0	0.045	1.748	0	1.561	0	0	0	0.965	40.914	25.432	13.102	0.689	2.727	0.065	0	0	1.97	0	0.027	5.192	0
Colo9345_rep8_Dep6_Tu0.1	0	0	3.929	5.918	0.508	16.586	0	42.268	0	0.611	30.177	0	0	0	0	0	0	0	0	0	0	0	0	0	0	0	0	0	0	0	0	0	0	0	0	0	0	0	0	0	0
Colo9345_rep6_Dep6_Tu0.3	0	0	2.61	13.994	0	2.004	0	46.847	0	0.463	34.079	0	0	0	0	0	0	0	0	0	0	0	0	0	0	0	0	0	0	0	0	0	0	0	0	0	0	0	0	0	0
Colo9345_rep9_Dep6_Tu1	0	0	10.075	21.303	0	15.154	0	12.704	0	0.154	40.608	0	0	0	0	0	0	0	0	0	0	0	0	0	0	0	0	0	0	0	0	0	0	0	0	0	0	0	0	0	0
Colo9345_rep7_Dep6_Tu3	0	0	2.297	1.885	0	16.404	0	38.809	0	0.328	27.495	0	0	0	0	0	0	0	0	0	0	0	0	0	0	0	0	0	6.901	4.525	1.355	0	0	0	0	0	0	0	0	0	0
Colo9345_rep9_Dep6_Tu40	0	0	2.327	4.44	0	2.189	0	23.165	0	0	14.381	0	0.372	0.196	0	0	0	0	0	0	0	0.036	0.098	1.159	0	0	0	0	25.682	12.795	6.346	0.77	1.805	0.161	0	0	1.629	0	0.087	2.359	0
Colo9345_rep3_Dep6_Tu2	0	0	0.294	12.153	0.485	31.666	0	14.731	0	0.341	33.11	0	0	0	0	0	0	0	0	0	0	0	0	0	0	0	0	0	3.878	2.21	1.129	0	0	0	0	0	0	0	0	0	0
Colo9345_rep2_Dep6_Tu0.3	0	0	23.141	8.37	0	1.313	0	35.783	0	0.05	31.341	0	0	0	0	0	0	0	0	0	0	0	0	0	0	0	0	0	0	0	0	0	0	0	0	0	0	0	0	0	0
Colo9345_rep4_Dep6_Tu0.3	0	0	2.804	19.058	0	14.111	0	28.46	0	0.134	35.43	0	0	0	0	0	0	0	0	0	0	0	0	0	0	0	0	0	0	0	0	0	0	0	0	0	0	0	0	0	0
Colo9345_rep9_Dep6_Tu30	0	0	3.627	4.853	0	1.274	0	25.064	0	0.313	19.774	0	0	0	0	0	0	0	0	0	0	0	0	0.171	0	0	0	0	20.56	10.556	4.02	0.925	0.105	6.854	0	0	0.641	0	0.016	1.244	0
Colo9345_rep6_Dep6_Tu40	0	0	3.536	1.176	0	2.497	0	2.44	0	0	0	0	0	0.493	0	0	0	0	0	0	0	0.728	0.533	1.043	0	0	0	0.891	42.127	21.947	11.802	1.006	2.484	0.47	0	0	2.337	0	0.842	3.645	0
Colo9345_rep10_Dep6_Tu0.1	0	0	2.061	12.859	0	25.631	0	24.023	0	0.242	35.181	0	0	0	0	0	0	0	0	0	0	0	0	0	0	0	0	0	0	0	0	0	0	0	0	0	0	0	0	0	0
Colo9345_rep4_Dep6_Tu50	0	0	2.175	0	0.409	0.265	0	2.88	0	0	0	0	0	0	0	0	0	0	0	0	1.021	0.726	0	1.428	0	0	0	1.099	40.211	24.547	14.079	0.64	2.717	0.071	0	0	2.213	0	0.645	4.872	0
Ov79_rep2_Dep6_Tu5	0	0	23.285	7.851	0.272	0.885	0	35.978	0	0	31.725	0	0	0	0	0	0	0	0	0	0	0	0	0	0	0	0	0	0	0	0	0	0	0	0	0	0	0	0	0	0
Ov79_rep8_Dep6_Tu30	0	0	5.884	13.671	5.318	5.7	0	4.919	0	0.624	35.924	0	0	0	0	0	0	0	0	0	0	0	0	0	0	0	0.882	0	0	0.151	0	3.766	0.083	0.03	21.148	1.733	0	0	0.167	0	0
Ov79_rep6_Dep6_Tu0.3	0	0	2.636	13.99	0	1.971	0	46.866	0	0.472	34.063	0	0	0	0	0	0	0	0	0	0	0	0	0	0	0	0	0	0	0	0	0	0	0	0	0	0	0	0	0	0
Ov79_rep1_Dep6_Tu3	0	0	0.559	12.268	0	33.535	0	16.823	0	0.527	36.285	0	0	0	0	0	0	0	0	0	0	0	0	0	0	0	0	0	0	0	0	0	0	0	0	0	0	0	0	0	0
Ov79_rep1_Dep6_Tu50	0	1.157	3.315	6.524	0	0	0	12.749	0	1.071	24.718	0	0.205	0	0	0	0	0	0	0	0	0	0	0	0	0	4.89	0	0.597	0.149	0.337	6.387	0.506	0.123	32.355	4.254	0	0.233	0.286	0	0.142
Ov79_rep7_Dep6_Tu50	0	0.383	3.522	7.022	7.524	0	0	2.006	0	1.864	23.782	0	0	0	0	0	0	0	0	0	0	0	0	0	0	0	3.328	0	0.459	0.15	0.533	6.365	0.322	0	37.883	3.46	0	0.012	0.825	0	0.557
Ov79_rep4_Dep6_Tu50	0	0.01	1.737	3.855	3.423	0.68	0	13.165	0	3.174	23.422	0	0.796	0	0	0	0	0	0	0	0	0	0	0	0	0	2.758	0	0.42	0.111	0.537	5.592	0.392	0	35.658	2.884	0.243	0.128	0.539	0	0.475
Ov79_rep2_Dep6_Tu3	0	0	8.453	16.512	0	15.937	0	21.643	0	0.369	37.082	0	0	0	0	0	0	0	0	0	0	0	0	0	0	0	0	0	0	0	0	0	0	0	0	0	0	0	0	0	0
Ov79_rep7_Dep6_Tu1	0	0	3.275	31.458	0	10.764	0	20.605	0	0.168	33.728	0	0	0	0	0	0	0	0	0	0	0	0	0	0	0	0	0	0	0	0	0	0	0	0	0	0	0	0	0	0
Ov79_rep9_Dep6_Tu5	0	0	1.936	5.396	0	18.26	0	37.286	0	0.531	36.589	0	0	0	0	0	0	0	0	0	0	0	0	0	0	0	0	0	0	0	0	0	0	0	0	0	0	0	0	0	0
Ov79_rep3_Dep6_Tu1	0	0	1.972	12.871	0	1.67	0	46.154	0	0.462	36.868	0	0	0	0	0	0	0	0	0	0	0	0	0	0	0	0	0	0	0	0	0	0	0	0	0	0	0	0	0	0
Ov79_rep5_Dep6_Tu3	0	0	3.307	35.021	0	6.682	0	19.922	0	0.061	35.005	0	0	0	0	0	0	0	0	0	0	0	0	0	0	0	0	0	0	0	0	0	0	0	0	0	0	0	0	0	0
Ov79_rep10_Dep6_Tu0.3	0	0	8.152	18.546	0	14.855	0	23.356	0	0.333	34.755	0	0	0	0	0	0	0	0	0	0	0	0	0	0	0	0	0	0	0	0	0	0	0	0	0	0	0	0	0	0
Ov79_rep8_Dep6_Tu2	0	0	2.927	11.221	1.36	1.188	0	44.759	0	0.666	37.876	0	0	0	0	0	0	0	0	0	0	0	0	0	0	0	0	0	0	0	0	0	0	0	0	0	0	0	0	0	0
Ov79_rep1_Dep6_Tu0.5	0	0	1.386	15.319	0	33.026	0	16.19	0	0.273	33.803	0	0	0	0	0	0	0	0	0	0	0	0	0	0	0	0	0	0	0	0	0	0	0	0	0	0	0	0	0	0
Ov79_rep3_Dep6_Tu0.3	0	0	1.295	15.328	0	35.392	0	14.821	0	0.114	33.047	0	0	0	0	0	0	0	0	0	0	0	0	0	0	0	0	0	0	0	0	0	0	0	0	0	0	0	0	0	0
Ov79_rep8_Dep6_Tu50	0	0	1.357	3.463	0.691	0	0	15.794	0	3.946	23.921	0	0	0	0	0	0	0	0	0	0	0	0	0	0	0	3.211	0	0.611	0.123	0.354	7.063	0.144	0	34.525	4.459	0	0.076	0.133	0	0.127
Ov79_rep9_Dep6_Tu0.3	0	0	5.244	35.968	0	8.471	0	14.55	0	0.245	35.52	0	0	0	0	0	0	0	0	0	0	0	0	0	0	0	0	0	0	0	0	0	0	0	0	0	0	0	0	0	0
Ov79_rep7_Dep6_Tu2	0	0	6.526	6.668	16.084	29.201	0	10.193	0	0.278	31.049	0	0	0	0	0	0	0	0	0	0	0	0	0	0	0	0	0	0	0	0	0	0	0	0	0	0	0	0	0	0
Ov79_rep7_Dep6_Tu30	0	0	1.861	24.223	0	2.545	0	7.845	0	0.335	27.962	0	0	0	0	0	0	0	0	0	0	0	0	0	0	0	7.323	0	0	0.155	0.057	4.103	0	0.036	22.155	0.278	0.942	0	0.178	0	0
Ov79_rep5_Dep6_Tu50	0	1.047	2.051	11.657	4.802	2.11	0	1.532	0	1.551	25.349	0	0	0	0	0	0	0	0	0	0	0	0	0	0	0	3.067	0	0.381	0.031	0.62	6.665	0.678	0	33.792	3.64	0	0.181	0.582	0	0.264
Ov79_rep6_Dep6_Tu0.5	0	0	6.568	1.884	0	22.237	0	37.484	0	0.699	31.127	0	0	0	0	0	0	0	0	0	0	0	0	0	0	0	0	0	0	0	0	0	0	0	0	0	0	0	0	0	0
Ov79_rep2_Dep6_Tu2	0	0	6.082	8.494	5.961	33.132	0	11.995	0	0.514	33.819	0	0	0	0	0	0	0	0	0	0	0	0	0	0	0	0	0	0	0	0	0	0	0	0	0	0	0	0	0	0
Ov79_rep3_Dep6_Tu30	0	0	2.721	15.631	3.375	7.683	0	7.693	0	0.824	33.343	0	0	0	0	0	0	0	0	0	0	0	0	0	0	0	1.279	0	0	0.238	0.236	3.999	0.021	0	20.251	2.518	0	0	0.186	0	0
Ov79_rep9_Dep6_Tu3	0	0	3.91	13.599	0	1.792	0	45.581	0	0.366	34.75	0	0	0	0	0	0	0	0	0	0	0	0	0	0	0	0	0	0	0	0	0	0	0	0	0	0	0	0	0	0
Ov79_rep10_Dep6_Tu2	0	0	2.955	12.858	0	21.023	0	27.511	0	0.28	35.371	0	0	0	0	0	0	0	0	0	0	0	0	0	0	0	0	0	0	0	0	0	0	0	0	0	0	0	0	0	0
Ov79_rep10_Dep6_Tu1	0	0	23.197	8.249	0	0.945	0	36.175	0	0.124	31.307	0	0	0	0	0	0	0	0	0	0	0	0	0	0	0	0	0	0	0	0	0	0	0	0	0	0	0	0	0	0
Ov79_rep6_Dep6_Tu5	0	0	6.503	6.693	16.119	29.317	0	9.903	0	0.389	31.074	0	0	0	0	0	0	0	0	0	0	0	0	0	0	0	0	0	0	0	0	0	0	0	0	0	0	0	0	0	0
Ov79_rep2_Dep6_Tu0.3	0	0	23.151	8.332	0.077	1.31	0	35.748	0	0.077	31.303	0	0	0	0	0	0	0	0	0	0	0	0	0	0	0	0	0	0	0	0	0	0	0	0	0	0	0	0	0	0
Ov79_rep4_Dep6_Tu20	0	0	6.787	7.051	0	12.269	0	22.741	0	0	32.012	0	0.213	0	0	0	0	0	0	0	0	0	0	0	0	0	0	0	0.008	0.068	0	3.117	0.076	0.208	15.357	0	0	0.019	0	0.073	0
Ov79_rep1_Dep6_Tu0.1	0	0	5.579	30.709	2.007	13.414	0	14.346	0	0.158	33.784	0	0	0	0	0	0	0	0	0	0	0	0	0	0	0	0	0	0	0	0	0	0	0	0	0	0	0	0	0	0
Ov79_rep4_Dep6_Tu10	0	0	4.076	23.959	0	10.907	0	15.998	0	0.511	39.277	0	0	0	0	0	0	0	0	0	0	0	0	0	0	0	0	0	0	0	0	0	0	0	5.268	0	0	0	0	0	0
Ov79_rep4_Dep6_Tu30	0	0	2.637	25.55	0	3.979	0	5.674	0	0.37	30.076	0	0	0	0	0	0	0	0	0	0	0	0	0	0	0	2.972	0	0.105	0.096	0.597	3.621	0.02	0.05	21.344	2.804	0.055	0	0.05	0	0
Ov79_rep5_Dep6_Tu10	0	0	5.139	12.129	0	1.213	0	39.86	0	0.68	35.503	0	0	0	0	0	0	0	0	0	0	0	0	0	0	0	0	0	0	0	0	0	0	0	5.473	0	0	0	0	0	0
Ov79_rep7_Dep6_Tu3	0	0	2.535	2.586	0	17.986	0	44.471	0	0.408	32.011	0	0	0	0	0	0	0	0	0	0	0	0	0	0	0	0	0	0	0	0	0	0	0	0	0	0	0	0	0	0
Ov79_rep9_Dep6_Tu50	0	0	1.603	14.538	0	0.325	0	2.917	0	0.821	23.44	0	0.108	0	0	0	0	0	0	0	0	0	0	0	0	0	10.29	0	0.381	0.07	0.288	6.967	0.708	0	31.418	5.427	0.011	0.104	0.499	0	0.082
Ov79_rep10_Dep6_Tu0.5	0	0	4.594	14.489	0	12.012	0	33.466	0	0.373	35.064	0	0	0	0	0	0	0	0	0	0	0	0	0	0	0	0	0	0	0	0	0	0	0	0	0	0	0	0	0	0
Ov79_rep7_Dep6_Tu40	0	0.746	2.879	6.384	0.722	0.345	0	18.634	0	1.305	28.815	0	0	0	0	0	0	0	0	0	0	0	0	0	0	0	3.269	0	0.156	0.163	0.215	5.382	0	0.22	27.215	2.732	0.337	0.114	0.338	0.03	0
Ov79_rep7_Dep6_Tu0.1	0	0	2.297	34.605	1.608	6.868	0	19.94	0	0.092	34.588	0	0	0	0	0	0	0	0	0	0	0	0	0	0	0	0	0	0	0	0	0	0	0	0	0	0	0	0	0	0
Ov79_rep9_Dep6_Tu0.1	0	0	3.455	2.874	0	19.674	0	41.06	0	0.751	32.185	0	0	0	0	0	0	0	0	0	0	0	0	0	0	0	0	0	0	0	0	0	0	0	0	0	0	0	0	0	0
Ov79_rep1_Dep6_Tu5	0	0	8.233	11.723	0.038	33.4	0	12.394	0	0.198	34.011	0	0	0	0	0	0	0	0	0	0	0	0	0	0	0	0	0	0	0	0	0	0	0	0	0	0	0	0	0	0
Ov79_rep9_Dep6_Tu30	0	0	3.577	6.626	0	1.291	0	26.224	0	1.79	32.108	0	0	0	0	0	0	0	0	0	0	0	0	0	0	0	2.822	0	0.038	0.127	0.003	3.776	0	0	19.231	2.046	0.065	0	0.228	0	0.045
Ov79_rep2_Dep6_Tu0.1	0	0	13.264	11.342	0.204	2.067	0	40.259	0	0.266	32.596	0	0	0	0	0	0	0	0	0	0	0	0	0	0	0	0	0	0	0	0	0	0	0	0	0	0	0	0	0	0
Ov79_rep7_Dep6_Tu20	0	0	2.47	29.777	3.964	2.701	0	9.304	0	0.068	31.015	0	0	0	0	0	0	0	0	0	0	0	0	0	0	0	1.59	0	0	0.071	0	3.503	0	0.098	14.481	0.955	0	0	0	0	0
Ov79_rep7_Dep6_Tu5	0	0	1.308	11.135	2.32	32.235	0	15.051	0	0.548	37.401	0	0	0	0	0	0	0	0	0	0	0	0	0	0	0	0	0	0	0	0	0	0	0	0	0	0	0	0	0	0
Ov79_rep2_Dep6_Tu10	0	0	7.705	21.063	3.019	12.116	0	10.207	0	0.065	40.052	0	0	0	0	0	0	0	0	0	0	0	0	0	0	0	0	0	0	0	0	0	0	0	5.772	0	0	0	0	0	0
Ov79_rep8_Dep6_Tu0.1	0	0	3.918	5.888	0.602	16.544	0	42.226	0	0.644	30.176	0	0	0	0	0	0	0	0	0	0	0	0	0	0	0	0	0	0	0	0	0	0	0	0	0	0	0	0	0	0
Ov79_rep8_Dep6_Tu5	0	0	3.155	2.888	0	19.924	0	43.656	0	0.354	30.021	0	0	0	0	0	0	0	0	0	0	0	0	0	0	0	0	0	0	0	0	0	0	0	0	0	0	0	0	0	0
Ov79_rep1_Dep6_Tu10	0	0	2.987	1.265	0	17.378	0	40.617	0	0.609	31.446	0	0	0	0	0	0	0	0	0	0	0	0	0	0	0	0	0	0	0	0	0	0	0	5.696	0	0	0	0	0	0
Ov79_rep1_Dep6_Tu1	0	0	6.26	2.183	0.185	21.913	0	37.448	0	1.08	30.928	0	0	0	0	0	0	0	0	0	0	0	0	0	0	0	0	0	0	0	0	0	0	0	0	0	0	0	0	0	0
Ov79_rep10_Dep6_Tu10	0	0	2.121	10.4	0	20.93	0	23.439	0	0.562	36.517	0	0	0	0	0	0	0	0	0	0	0	0	0	0	0	0	0	0	0	0	0	0	0	6.028	0	0	0	0	0	0
Ov79_rep2_Dep6_Tu50	0	1.035	1.503	14.413	0	0.383	0	4.112	0.182	0.616	23.544	0	0	0	0	0	0	0	0	0	0	0	0	0	0	0	10.549	0	0.461	0.094	0.207	6.158	0.476	0	31.89	3.786	0.035	0.159	0.053	0	0.343
Ov79_rep3_Dep6_Tu20	0	0	4.519	28.876	0	6.323	0	6.436	0	0.529	32.139	0	0	0	0	0	0	0	0	0	0	0	0	0	0	0	0.205	0	0.013	0.074	0	2.735	0.072	0.119	14.693	3.264	0	0	0	0	0
Ov79_rep3_Dep6_Tu0.1	0	0	1.802	13.396	0	2.235	0	46.042	0	0.43	36.092	0	0	0	0	0	0	0	0	0	0	0	0	0	0	0	0	0	0	0	0	0	0	0	0	0	0	0	0	0	0
Ov79_rep10_Dep6_Tu3	0	0	6.761	11.798	0	12.153	0	33.025	0	0.096	36.165	0	0	0	0	0	0	0	0	0	0	0	0	0	0	0	0	0	0	0	0	0	0	0	0	0	0	0	0	0	0
Ov79_rep5_Dep6_Tu2	0	0	1.767	5.005	0	16.404	0	47.345	0	0.407	29.07	0	0	0	0	0	0	0	0	0	0	0	0	0	0	0	0	0	0	0	0	0	0	0	0	0	0	0	0	0	0
Ov79_rep10_Dep6_Tu0.1	0	0	2.027	12.93	0	25.434	0	24.173	0	0.244	35.189	0	0	0	0	0	0	0	0	0	0	0	0	0	0	0	0	0	0	0	0	0	0	0	0	0	0	0	0	0	0
Ov79_rep6_Dep6_Tu3	0	0	5.297	10.152	0	35.026	0	14.753	0	0.126	34.643	0	0	0	0	0	0	0	0	0	0	0	0	0	0	0	0	0	0	0	0	0	0	0	0	0	0	0	0	0	0
Ov79_rep4_Dep6_Tu0.3	0	0	2.688	18.896	0	14.065	0	28.832	0	0.16	35.357	0	0	0	0	0	0	0	0	0	0	0	0	0	0	0	0	0	0	0	0	0	0	0	0	0	0	0	0	0	0
Ov79_rep4_Dep6_Tu3	0	0	17.135	9.895	0.305	1.54	0	38.318	0	0.216	32.589	0	0	0	0	0	0	0	0	0	0	0	0	0	0	0	0	0	0	0	0	0	0	0	0	0	0	0	0	0	0
Ov79_rep3_Dep6_Tu10	0	0	2.291	9.073	0	32.446	0	13.167	0	0.3	35.015	0	0	0	0	0	0	0	0	0	0	0	0	0	0	0	0	0	0	0	0	0	0	0	7.705	0	0	0	0	0	0
Ov79_rep3_Dep6_Tu5	0	0	1.025	18.95	8.418	9.757	0	27.421	0	0.043	34.383	0	0	0	0	0	0	0	0	0	0	0	0	0	0	0	0	0	0	0	0	0	0	0	0	0	0	0	0	0	0
Ov79_rep7_Dep6_Tu0.3	0	0	4.769	26.602	0	11.131	0	18.779	0	0.143	38.573	0	0	0	0	0	0	0	0	0	0	0	0	0	0	0	0	0	0	0	0	0	0	0	0	0	0	0	0	0	0
Ov79_rep8_Dep6_Tu3	0	0	23.212	8.222	0	0.99	0	36.156	0	0.128	31.29	0	0	0	0	0	0	0	0	0	0	0	0	0	0	0	0	0	0	0	0	0	0	0	0	0	0	0	0	0	0
Ov79_rep1_Dep6_Tu20	0	0	1.892	4.276	0	9.941	0	38.432	0	0.586	25.774	0	0	0	0	0	0	0	0	0	0	0	0	0	0	0	0.189	0	0.016	0.113	0	2.875	0	0	14.69	1.1	0	0	0.114	0	0
Ov79_rep5_Dep6_Tu0.5	0	0	4.455	32.201	0.204	8.776	0	19.741	0	0.158	34.461	0	0	0	0	0	0	0	0	0	0	0	0	0	0	0	0	0	0	0	0	0	0	0	0	0	0	0	0	0	0
Ov79_rep7_Dep6_Tu10	0	0	1.857	32.888	4.391	3.098	0	17.828	0	0	33.917	0	0	0	0	0	0	0	0	0	0	0	0	0	0	0	0	0	0	0	0	0	0	0	6.019	0	0	0	0	0	0
Ov79_rep8_Dep6_Tu0.5	0	0	1.38	15.277	0	35.45	0	14.744	0	0.108	33.038	0	0	0	0	0	0	0	0	0	0	0	0	0	0	0	0	0	0	0	0	0	0	0	0	0	0	0	0	0	0
Ov79_rep4_Dep6_Tu0.5	0	0	2.332	1.439	0	19.804	0	44.3	0	0.427	31.695	0	0	0	0	0	0	0	0	0	0	0	0	0	0	0	0	0	0	0	0	0	0	0	0	0	0	0	0	0	0
Ov79_rep2_Dep6_Tu40	0	0	4.238	2.483	0	9.25	0	13.821	2.913	5.423	24.891	0	0	0	0	0	0	0	0	0	0	0	0	0	0	0	0.625	0	0.365	0.229	0	4.201	0	0	27.966	3.077	0.076	0	0.443	0	0
Ov79_rep9_Dep6_Tu10	0	0	3.953	8.921	0	1.152	0	41.389	0	0.997	37.745	0	0	0	0	0	0	0	0	0	0	0	0	0	0	0	0	0	0	0	0	0	0	0	5.841	0	0	0	0	0	0
Ov79_rep3_Dep6_Tu50	0	2.614	0	7.598	0	11.331	0	3.172	0	1.414	25.187	0	0.168	0	0	0	0	0	0	0	0	0	0	0	0	0	3.182	0	0.44	0.168	0.437	6.329	0	0	32.559	4.442	0	0.035	0.218	0.185	0.519
Ov79_rep10_Dep6_Tu50	0	6.852	3.864	10.264	0	0	0	3.819	0	1.342	23.433	0	1.804	0	0	0	0	0	0	0	0	0	0	0	0	0	3.086	0	0.509	0.126	0.509	5.08	0.178	0	34.388	3.54	0.098	0.08	0.499	0.044	0.484
Ov79_rep1_Dep6_Tu30	0	0	3.712	17.265	4.228	5.483	0	4.525	0	0.456	33.818	0	0	0	0	0	0	0	0	0	0	0	0	0	0	0	1.879	0	0.149	0.066	0.252	4.319	0	0.172	21.303	2.138	0	0.047	0	0.186	0
Ov79_rep8_Dep6_Tu20	0	0	3.448	12.145	0	0.555	0	33.332	0	0.477	32.244	0	0	0	0	0	0	0	0	0	0	0	0	0	0	0	0.113	0	0.07	0.03	0	2.392	0.269	0	13.534	1.388	0	0	0	0	0
Ov79_rep6_Dep6_Tu40	0	0	4.109	13.022	2.042	3.699	0	4.709	0	1.122	30.169	0	0.351	0	0	0	0	0	0	0	0	0	0	0	0	0	3.903	0	0.087	0.16	0	6.062	0.122	0.194	26.513	3.313	0.087	0.094	0.211	0	0.033
Ov79_rep6_Dep6_Tu20	0	0	4.494	11.227	2.136	27.832	0	6.969	0	0.175	29.035	0	0	0	0	0	0	0	0	0	0	0	0	0	0	0	0.167	0	0	0.072	0	2.848	0	0	14.482	0	0.019	0	0.541	0	0
Ov79_rep10_Dep6_Tu30	0	0	2.526	10.327	0.09	19.632	0	8.193	0	0.789	28.887	0	0	0	0	0	0	0	0	0	0	0	0	0	0	0	2.443	0	0	0.089	0.16	3.635	0	0.097	21.134	1.432	0.059	0.011	0.496	0	0
Ov79_rep4_Dep6_Tu0.1	0	0	1.722	11.327	0	34.742	0	16.631	0	0.3	35.275	0	0	0	0	0	0	0	0	0	0	0	0	0	0	0	0	0	0	0	0	0	0	0	0	0	0	0	0	0	0
Ov79_rep5_Dep6_Tu20	0	0	5.249	1.974	0	17.07	0	26.729	0	1.911	28.924	0	0	0	0	0	0	0	0	0	0	0	0	0	0	0	0.084	0	0	0.082	0	2.561	0	0	13.785	1.628	0	0	0	0	0
Ov79_rep2_Dep6_Tu30	0	0	3.61	26.551	0	3.588	0	4.356	0	0.589	30.24	0	0	0	0	0	0	0	0	0	0	0	0	0	0	0	1.068	0	0.092	0.09	0.408	4.036	0.084	0.07	22.101	3.01	0.051	0	0.054	0	0
Ov79_rep5_Dep6_Tu40	0	0	1.833	6.356	4.194	1.925	0	14.853	0	1.365	26.971	0	0	0	0	0	0	0	0	0	0	0	0	0	0	0	4.141	0	0.176	0.165	0.546	4.781	0.203	0.093	30.388	1.406	0.078	0.026	0.323	0	0.176
Ov79_rep8_Dep6_Tu0.3	0	0	5.265	35.942	0	8.488	0	14.554	0	0.228	35.52	0	0	0	0	0	0	0	0	0	0	0	0	0	0	0	0	0	0	0	0	0	0	0	0	0	0	0	0	0	0
Ov79_rep4_Dep6_Tu40	0	0.204	2.18	15.896	0.022	4.222	0	5.288	0	1.292	26.685	0	0	0	0	0	0	0	0	0	0	0	0	0	0	0	7.712	0	0.297	0.121	0.081	6.102	0.036	0.083	26.169	3.292	0.074	0.031	0	0.14	0.072
Ov79_rep3_Dep6_Tu0.5	0	0	2.671	13.968	0	1.99	0	46.834	0	0.488	34.046	0	0	0	0	0	0	0	0	0	0	0	0	0	0	0	0	0	0	0	0	0	0	0	0	0	0	0	0	0	0
Ov79_rep6_Dep6_Tu10	0	0	9.989	7.854	0	2.218	0	37.041	0	0.293	36.872	0	0	0	0	0	0	0	0	0	0	0	0	0	0	0	0	0	0	0	0	0	0	0	5.73	0	0	0	0	0	0
Ov79_rep8_Dep6_Tu1	0	0	11.756	8.58	0	2.653	0	40.753	0	0.443	35.799	0	0.015	0	0	0	0	0	0	0	0	0	0	0	0	0	0	0	0	0	0	0	0	0	0	0	0	0	0	0	0
Ov79_rep9_Dep6_Tu2	0	0	3.221	27.236	0.254	12.052	0	19.718	0	0.116	37.401	0	0	0	0	0	0	0	0	0	0	0	0	0	0	0	0	0	0	0	0	0	0	0	0	0	0	0	0	0	0
Ov79_rep6_Dep6_Tu0.1	0	0	4.953	10.151	0	35.658	0	14.205	0	0.207	34.823	0	0	0	0	0	0	0	0	0	0	0	0	0	0	0	0	0	0	0	0	0	0	0	0	0	0	0	0	0	0
Ov79_rep5_Dep6_Tu0.1	0	0	8.216	21.261	3.289	13.991	0	13.707	0	0.172	39.362	0	0	0	0	0	0	0	0	0	0	0	0	0	0	0	0	0	0	0	0	0	0	0	0	0	0	0	0	0	0
Ov79_rep10_Dep6_Tu20	0	0	1.653	4.806	0.565	12.315	0	35.353	0	0.808	26.048	0	0	0	0	0	0	0	0	0	0	0	0	0	0	0	0.237	0	0.018	0.084	0.235	1.871	0.188	0.072	14.107	1.509	0	0	0	0.129	0
Ov79_rep5_Dep6_Tu0.3	0	0	1.893	2.898	0	17.622	0	44.229	0	0.582	32.774	0	0	0	0	0	0	0	0	0	0	0	0	0	0	0	0	0	0	0	0	0	0	0	0	0	0	0	0	0	0
Ov79_rep10_Dep6_Tu5	0	0	6.872	7.716	5.609	31.353	0	12.452	0	0.396	35.599	0	0	0	0	0	0	0	0	0	0	0	0	0	0	0	0	0	0	0	0	0	0	0	0	0	0	0	0	0	0
Ov79_rep5_Dep6_Tu5	0	0	2.53	2.598	0	18.684	0	42.848	0	0.34	32.998	0	0	0	0	0	0	0	0	0	0	0	0	0	0	0	0	0	0	0	0	0	0	0	0	0	0	0	0	0	0
Ov79_rep1_Dep6_Tu40	0	2.6	11.54	4.031	2.387	0	0	15.799	0	0.548	24.362	0	0	0	0	0	0	0	0	0	0	0	0	0	0	0	4.423	0	0.259	0.12	0.406	4.709	0.045	0	25.219	2.952	0.078	0	0.321	0.198	0
Ov79_rep8_Dep6_Tu40	0	0	1.615	18.722	3.076	0.683	0	4.75	0	0.442	26.57	0	0	0	0	0	0	0	0	0	0	0	0	0	0	0	7.712	0	0.092	0.203	0.551	5.027	0.368	0	27.738	2.088	0.035	0.03	0.155	0	0.142
Ov79_rep6_Dep6_Tu50	0.258	1.027	1.219	3.789	1.755	0	0	17.329	0	2.643	20.571	0	0.154	0	0	0	0	0	0	0	0	0	0	0	0	0	3.393	0	0.532	0.126	0.481	6.035	0.028	0	33.863	6.297	0.033	0.04	0.427	0	0
Ov79_rep2_Dep6_Tu20	0	0	1.356	13.316	0	27.689	0	8.322	0	0.63	29.978	0	0	0	0	0	0	0	0	0	0	0	0	0	0	0	0.885	0	0	0.104	0.097	2.401	0	0	14.519	0.374	0.139	0	0.188	0	0
Ov79_rep1_Dep6_Tu0.3	0	0	0.568	12.308	0.453	34.269	0	15.892	0	0.734	35.775	0	0	0	0	0	0	0	0	0	0	0	0	0	0	0	0	0	0	0	0	0	0	0	0	0	0	0	0	0	0
Ov79_rep6_Dep6_Tu1	0	0	1.4	18.744	5.715	13.028	0	27.428	0	0.195	33.488	0	0	0	0	0	0	0	0	0	0	0	0	0	0	0	0	0	0	0	0	0	0	0	0	0	0	0	0	0	0
Ov79_rep8_Dep6_Tu10	0	0	4.76	3.469	0	17.387	0	36.585	0	1.164	29.764	0	0	0	0	0	0	0	0	0	0	0	0	0	0	0	0	0	0	0	0	0	0	0	6.868	0	0	0	0	0	0
Ov79_rep9_Dep6_Tu20	0	0	1.91	12.909	0	27.363	0	8.023	0	0.286	31.506	0	0	0	0	0	0	0	0	0	0	0	0	0	0	0	0.866	0	0.024	0.136	0	2.021	0	0.025	14.547	0	0.381	0	0	0	0
Ov79_rep6_Dep6_Tu2	0	0	2.378	5.103	0	15.213	0	46.926	0	0.441	29.937	0	0	0	0	0	0	0	0	0	0	0	0	0	0	0	0	0	0	0	0	0	0	0	0	0	0	0	0	0	0
Ov79_rep10_Dep6_Tu40	0	0	4.783	3.02	0	10.917	0	15.639	0	1.341	25.47	0	0	0	0	0	0	0	0	0	0	0	0	0	0	0	1.371	0	0.47	0.101	0.179	4.014	0.102	0	29.592	1.948	0.227	0	0.519	0	0.304
Ov79_rep4_Dep6_Tu1	0	0	3.041	1.449	0	20.104	0	43.58	0	0.612	31.213	0	0	0	0	0	0	0	0	0	0	0	0	0	0	0	0	0	0	0	0	0	0	0	0	0	0	0	0	0	0
Ov79_rep1_Dep6_Tu2	0	0	10.525	21.314	0	14.917	0	12.361	0	0.127	40.753	0	0	0	0	0	0	0	0	0	0	0	0	0	0	0	0	0	0	0	0	0	0	0	0	0	0	0	0	0	0
Ov79_rep3_Dep6_Tu2	0	0	0.365	12.165	0.948	34.316	0	15.957	0	0.381	35.867	0	0	0	0	0	0	0	0	0	0	0	0	0	0	0	0	0	0	0	0	0	0	0	0	0	0	0	0	0	0
Ov79_rep4_Dep6_Tu2	0	0	8.478	10.134	0	2.93	0	41.385	0	0.273	36.798	0	0	0	0	0	0	0	0	0	0	0	0	0	0	0	0	0	0	0	0	0	0	0	0	0	0	0	0	0	0
Ov79_rep9_Dep6_Tu40	0	0	0.507	8.473	0	1.706	0	19.947	0	1.056	26.848	0	0.012	0	0	0	0	0	0	0	0	0	0	0	0	0	5.286	0	0.278	0.168	0.206	5.012	0.354	0	27.661	1.934	0	0.183	0.19	0	0.178
Ov79_rep4_Dep6_Tu5	0	0	1.576	2.878	0	16.482	0	44.047	0	0.518	34.496	0	0	0	0	0	0	0	0	0	0	0	0	0	0	0	0	0	0	0	0	0	0	0	0	0	0	0	0	0	0
Ov79_rep2_Dep6_Tu0.5	0	0	2.612	33.221	2.243	10.253	0	15.891	0	0.244	35.533	0	0	0	0	0	0	0	0	0	0	0	0	0	0	0	0	0	0	0	0	0	0	0	0	0	0	0	0	0	0
Ov79_rep5_Dep6_Tu30	0	0.371	1.147	9.291	3.969	18.823	0	6.322	0	0.85	27.824	0	0	0	0	0	0	0	0	0	0	0	0	0	0	0	4.282	0	0.264	0.038	0	4.053	0	0	20.632	1.393	0.379	0	0.359	0	0
Ov79_rep3_Dep6_Tu40	0	0	3.226	7.173	0	1.212	0	19.357	0	0.944	29.491	0	0	0	0	0	0	0	0	0	0	0	0	0	0	0	2.6	0	0.283	0.064	0.147	5.341	0.162	0	26.707	2.99	0	0	0.055	0	0.247
Ov79_rep6_Dep6_Tu30	0	0	1.116	3.499	0	10.355	0	26.943	0	0.958	29.196	0	0	0	0	0	0	0	0	0	0	0	0	0	0	0	0.616	0	0.132	0.108	0.04	4.843	0	0	20.081	1.948	0.053	0.034	0	0.075	0
Ov79_rep2_Dep6_Tu1	0	0	8.482	17.755	0.144	16.102	0	22.36	0	0.632	34.522	0	0	0	0	0	0	0	0	0	0	0	0	0	0	0	0	0	0	0	0	0	0	0	0	0	0	0	0	0	0
Ov79_rep3_Dep6_Tu3	0	0	8.521	17.048	0	14.951	0	21.108	0	0.055	38.315	0	0	0	0	0	0	0	0	0	0	0	0	0	0	0	0	0	0	0	0	0	0	0	0	0	0	0	0	0	0
Ov79_rep9_Dep6_Tu0.5	0	0	2.04	35.373	3.006	5.244	0	19.956	0	0.119	34.26	0	0	0	0	0	0	0	0	0	0	0	0	0	0	0	0	0	0	0	0	0	0	0	0	0	0	0	0	0	0
Ov79_rep9_Dep6_Tu1	0	0	10.076	21.262	0	15.179	0	12.658	0	0.163	40.659	0	0	0	0	0	0	0	0	0	0	0	0	0	0	0	0	0	0	0	0	0	0	0	0	0	0	0	0	0	0
Ov79_rep5_Dep6_Tu1	0	0	1.573	5.931	0	18.42	0	38.028	0	0.42	35.626	0	0	0	0	0	0	0	0	0	0	0	0	0	0	0	0	0	0	0	0	0	0	0	0	0	0	0	0	0	0
Ov79_rep7_Dep6_Tu0.5	0	0	7.792	13.319	0	34.106	0	12.868	0	0.062	31.85	0	0	0	0	0	0	0	0	0	0	0	0	0	0	0	0	0	0	0	0	0	0	0	0	0	0	0	0	0	0
Ov9433_rep10_Dep6_Tu5	0	0	7.597	7.917	4.991	31.508	0	12.795	0	0.203	34.986	0	0	0	0	0	0	0	0	0	0	0	0	0	0	0	0	0	0	0	0	0	0	0	0	0	0	0	0	0	0
Ov9433_rep6_Dep6_Tu20	0	0	6.848	12.172	0	31.294	0	9.541	0	0	26.053	0	0	0	0	0	0	0	0	0	0	0	0	0	0	0	0	0	1.031	0.61	0	0	10.17	2.278	0	0	0	0	0	0.001	0
Ov9433_rep8_Dep6_Tu5	0	0	3.001	3.081	0	18.707	0	45.097	0	0.348	29.763	0	0	0	0	0	0	0	0	0	0	0	0	0	0	0	0	0	0	0	0	0	0	0	0	0	0	0	0	0	0
Ov9433_rep2_Dep6_Tu5	0	0	23.482	7.977	0.067	1.092	0	35.894	0	0.037	31.447	0	0	0	0	0	0	0	0	0	0	0	0	0	0	0	0	0	0	0	0	0	0	0	0	0	0	0	0	0	0
Ov9433_rep5_Dep6_Tu0.5	0	0	4.438	32.251	0	9.143	0	19.545	0	0.147	34.473	0	0	0	0	0	0	0	0	0	0	0	0	0	0	0	0	0	0	0	0	0	0	0	0	0	0	0	0	0	0
Ov9433_rep5_Dep6_Tu5	0	0	2.701	2.578	0	17.739	0	43.927	0	0.276	32.777	0	0	0	0	0	0	0	0	0	0	0	0	0	0	0	0	0	0	0	0	0	0	0	0	0	0	0	0	0	0
Ov9433_rep8_Dep6_Tu30	0	0	6.748	14.211	5.124	11.114	0	7.889	0	0.014	30.786	0	0	0	0	0	0	0	0	0	0	0	0	0.026	0	0	0	0	2.095	1.055	0	0	14.5	6.179	0.031	0	0.094	0	0	0.132	0
Ov9433_rep6_Dep6_Tu0.3	0	0	2.603	14.031	0	1.965	0	46.876	0	0.452	34.071	0	0	0	0	0	0	0	0	0	0	0	0	0	0	0	0	0	0	0	0	0	0	0	0	0	0	0	0	0	0
Ov9433_rep1_Dep6_Tu0.3	0	0	0.598	12.318	0.402	34.248	0	15.914	0	0.767	35.751	0	0	0	0	0	0	0	0	0	0	0	0	0	0	0	0	0	0	0	0	0	0	0	0	0	0	0	0	0	0
Ov9433_rep2_Dep6_Tu10	0	0	8.05	21.684	2.218	15.109	0	11.896	0	0.084	40.898	0	0	0	0	0	0	0	0	0	0	0	0	0	0	0	0	0	0	0.058	0	0	0	0	0	0	0	0	0	0	0
Ov9433_rep4_Dep6_Tu20	0	0	7.231	5.93	0.299	16.079	0	24.857	0	0	27.257	0	0	0	0	0	0	0	0	0	0	0	0	0	0	0	0	0	0.831	0.474	0	0	8.035	9.005	0	0	0	0	0	0	0
Ov9433_rep3_Dep6_Tu10	0	0	1.922	10.243	0	35.434	0	15.569	0	0.06	36.555	0	0	0	0	0	0	0	0	0	0	0	0	0	0	0	0	0	0	0.216	0	0	0	0	0	0	0	0	0	0	0
Ov9433_rep4_Dep6_Tu0.3	0	0	2.745	19.17	0	14.183	0	28.422	0	0.159	35.319	0	0	0	0	0	0	0	0	0	0	0	0	0	0	0	0	0	0	0	0	0	0	0	0	0	0	0	0	0	0
Ov9433_rep9_Dep6_Tu0.1	0	0	3.415	2.926	0	19.697	0	41.055	0	0.706	32.198	0	0	0	0	0	0	0	0	0	0	0	0	0	0	0	0	0	0	0	0	0	0	0	0	0	0	0	0	0	0
Ov9433_rep10_Dep6_Tu0.5	0	0	4.479	14.498	0	12.226	0	33.404	0	0.352	35.038	0	0	0	0	0	0	0	0	0	0	0	0	0	0	0	0	0	0	0	0	0	0	0	0	0	0	0	0	0	0
Ov9433_rep6_Dep6_Tu30	0	0	2.06	2.254	0	14.674	0	31.644	0	0.099	22.408	0	0	0	0	0	0	0	0	0	0	0	0	0.095	0	0	0	0	2.369	1.203	0	0	13.285	9.611	0	0	0.221	0	0	0.074	0
Ov9433_rep1_Dep6_Tu2	0	0	10.579	21.138	0.286	14.91	0	12.317	0	0.108	40.659	0	0	0	0	0	0	0	0	0	0	0	0	0	0	0	0	0	0	0	0	0	0	0	0	0	0	0	0	0	0
Ov9433_rep1_Dep6_Tu5	0	0	7.54	11.387	0	33.486	0	13.63	0	0.116	33.839	0	0	0	0	0	0	0	0	0	0	0	0	0	0	0	0	0	0	0	0	0	0	0	0	0	0	0	0	0	0
Ov9433_rep5_Dep6_Tu1	0	0	1.637	5.781	0	18.474	0	38.103	0	0.415	35.589	0	0	0	0	0	0	0	0	0	0	0	0	0	0	0	0	0	0	0	0	0	0	0	0	0	0	0	0	0	0
Ov9433_rep9_Dep6_Tu5	0	0	1.733	5.392	0	18.566	0	37.759	0	0.379	36.169	0	0	0	0	0	0	0	0	0	0	0	0	0	0	0	0	0	0	0	0	0	0	0	0	0	0	0	0	0	0
Ov9433_rep9_Dep6_Tu0.3	0	0	5.262	35.942	0	8.504	0	14.536	0	0.244	35.509	0	0	0	0	0	0	0	0	0	0	0	0	0	0	0	0	0	0	0	0	0	0	0	0	0	0	0	0	0	0
Ov9433_rep4_Dep6_Tu10	0	0	4.496	25.702	0	10.746	0	18.458	0	0.385	40.034	0	0	0	0	0	0	0	0	0	0	0	0	0	0	0	0	0	0	0.176	0	0	0	0	0	0	0	0	0	0	0
Ov9433_rep1_Dep6_Tu3	0	0	0.626	11.81	0	33.644	0	16.887	0	0.535	36.495	0	0	0	0	0	0	0	0	0	0	0	0	0	0	0	0	0	0	0	0	0	0	0	0	0	0	0	0	0	0
Ov9433_rep4_Dep6_Tu50	0	0	2.83	2.411	0	11.469	0.555	21.406	0	0	13.676	0.027	0.138	0	0	0	0	0	0	0	0.073	0	0	0.668	0	0	0	0	2.967	3.031	0	0	25.386	14.031	0.164	0	0.648	0	0	0.141	0.375
Ov9433_rep9_Dep6_Tu30	0	0	3.438	7.829	0	2.083	0	30.779	0	0	24.822	0	0.18	0	0	0	0	0	0	0	0	0	0	0	0	0	0	0	1.066	1.408	0	0	11.911	15.993	0.118	0	0.371	0	0	0	0
Ov9433_rep4_Dep6_Tu2	0	0	8.559	10.172	0	3.058	0	41.337	0	0.249	36.623	0	0	0	0	0	0	0	0	0	0	0	0	0	0	0	0	0	0	0	0	0	0	0	0	0	0	0	0	0	0
Ov9433_rep7_Dep6_Tu3	0	0	2.614	2.71	0	17.518	0	44.667	0.094	0.453	31.94	0	0	0	0	0	0	0	0	0	0	0	0	0	0	0	0	0	0	0	0	0	0	0	0	0	0	0	0	0	0
Ov9433_rep8_Dep6_Tu1	0	0	11.788	8.57	0	2.711	0	40.79	0	0.307	35.776	0	0.055	0	0	0	0	0	0	0	0	0	0	0	0	0	0	0	0	0	0	0	0	0	0	0	0	0	0	0	0
Ov9433_rep2_Dep6_Tu30	0	0	4.91	28.481	0	7.04	0	7.158	0	0	24.511	0	0	0	0	0	0	0	0	0	0	0	0	0.082	0	0	0	0	2.207	0.869	0	0	14.6	9.803	0.065	0	0.217	0	0	0.055	0
Ov9433_rep7_Dep6_Tu1	0	0	3.33	31.415	0	10.915	0	20.465	0	0.154	33.719	0	0	0	0	0	0	0	0	0	0	0	0	0	0	0	0	0	0	0	0	0	0	0	0	0	0	0	0	0	0
Ov9433_rep6_Dep6_Tu3	0	0	5.436	9.96	0.077	34.914	0	14.756	0	0.114	34.739	0	0	0	0	0	0	0	0	0	0	0	0	0	0	0	0	0	0	0	0	0	0	0	0	0	0	0	0	0	0
Ov9433_rep8_Dep6_Tu0.3	0	0	5.253	35.953	0.01	8.48	0	14.548	0	0.237	35.516	0	0	0	0	0	0	0	0	0	0	0	0	0	0	0	0	0	0	0	0	0	0	0	0	0	0	0	0	0	0
Ov9433_rep5_Dep6_Tu3	0	0	3.17	34.704	0	6.896	0	19.915	0	0.057	35.257	0	0	0	0	0	0	0	0	0	0	0	0	0	0	0	0	0	0	0	0	0	0	0	0	0	0	0	0	0	0
Ov9433_rep4_Dep6_Tu0.1	0	0	1.714	11.243	0	34.797	0	16.677	0	0.287	35.28	0	0	0	0	0	0	0	0	0	0	0	0	0	0	0	0	0	0	0	0	0	0	0	0	0	0	0	0	0	0
Ov9433_rep2_Dep6_Tu40	0	0	4.655	1.786	0	16.964	0	22.113	0	0	16.68	0	0.408	0	0	0	0	0	0	0	0	0	0	0.355	0	0	0	0	2.394	1.764	0	0	17.449	14.336	0	0	0.464	0	0	0.63	0
Ov9433_rep2_Dep6_Tu20	0	0	1.032	13.448	0	31.657	0	12.159	0	0.08	27.713	0	0	0	0	0	0	0	0	0	0	0	0	0	0	0	0	0	0.62	0.891	0	0	10.476	1.878	0	0	0.044	0	0	0	0
Ov9433_rep10_Dep6_Tu3	0	0	6.747	11.769	0	12.403	0	32.685	0	0.084	36.309	0	0	0	0	0	0	0	0	0	0	0	0	0	0	0	0	0	0	0	0	0	0	0	0	0	0	0	0	0	0
Ov9433_rep4_Dep6_Tu3	0	0	17.079	10.056	0.096	1.551	0	38.306	0	0.233	32.677	0	0	0	0	0	0	0	0	0	0	0	0	0	0	0	0	0	0	0	0	0	0	0	0	0	0	0	0	0	0
Ov9433_rep2_Dep6_Tu3	0	0	8.325	16.449	0	16.192	0	21.534	0	0.328	37.169	0	0	0	0	0	0	0	0	0	0	0	0	0	0	0	0	0	0	0	0	0	0	0	0	0	0	0	0	0	0
Ov9433_rep3_Dep6_Tu50	0	0	3.893	5.893	0	19.475	1.185	7.033	0	0	16.683	0	0.108	0	0	0	0	0	0	0	0	0	0	0.355	0	0	0	0	2.926	3.133	0	0	25.69	11.888	0.053	0	0.539	0	0	0.58	0.565
Ov9433_rep6_Dep6_Tu2	0	0	2.368	5.049	0	15.475	0	46.83	0	0.401	29.874	0	0	0	0	0	0	0	0	0	0	0	0	0	0	0	0	0	0	0	0	0	0	0	0	0	0	0	0	0	0
Ov9433_rep1_Dep6_Tu30	0	0	5.896	18.843	0	12.793	0	7.554	0	0	29.596	0	0	0	0	0	0	0	0	0	0	0	0	0.071	0	0	0	0	1.025	1.349	0	0	16.263	6.353	0	0	0.195	0	0	0.059	0
Ov9433_rep9_Dep6_Tu40	0	0	0.762	9.124	0	2.48	0	29.941	0	0	20.394	0	0	0	0	0	0	0	0	0	0	0	0	0.53	0	0	0	0	2.284	2.263	0	0	20.618	10.288	0.223	0	0.982	0	0	0.109	0
Ov9433_rep8_Dep6_Tu0.1	0	0	3.962	5.75	0.556	16.811	0	42.082	0	0.612	30.223	0	0	0	0	0	0	0	0	0	0	0	0	0	0	0	0	0	0	0	0	0	0	0	0	0	0	0	0	0	0
Ov9433_rep7_Dep6_Tu0.5	0	0	7.925	13.438	0	34.078	0	12.703	0	0.043	31.811	0	0	0	0	0	0	0	0	0	0	0	0	0	0	0	0	0	0	0	0	0	0	0	0	0	0	0	0	0	0
Ov9433_rep7_Dep6_Tu0.1	0	0	2.346	34.701	1.588	6.888	0	19.796	0	0.084	34.595	0	0	0	0	0	0	0	0	0	0	0	0	0	0	0	0	0	0	0	0	0	0	0	0	0	0	0	0	0	0
Ov9433_rep9_Dep6_Tu2	0	0	3.227	27.364	0.228	11.792	0	20.09	0	0.119	37.178	0	0	0	0	0	0	0	0	0	0	0	0	0	0	0	0	0	0	0	0	0	0	0	0	0	0	0	0	0	0
Ov9433_rep3_Dep6_Tu2	0	0	0.427	12.24	0.884	34.226	0	16.082	0	0.404	35.735	0	0	0	0	0	0	0	0	0	0	0	0	0	0	0	0	0	0	0	0	0	0	0	0	0	0	0	0	0	0
Ov9433_rep4_Dep6_Tu40	0	0	2.184	18.065	0	8.618	0.019	12.944	0	0	22.526	0	0	0	0	0	0	0	0	0	0	0	0	0.347	0	0	0	0	1.581	2.237	0	0	22.455	8.139	0.138	0	0.48	0	0	0.266	0
Ov9433_rep9_Dep6_Tu10	0	0	4.036	9.824	0	1.216	0	45.121	0	0.728	38.505	0	0	0	0	0	0	0	0	0	0	0	0	0	0	0	0	0	0	0.567	0	0	0	0	0	0	0	0	0	0	0
Ov9433_rep9_Dep6_Tu50	0	0	1.604	20.311	0	4.237	0.331	9.612	0	0	15.128	0	0	0	0	0	0	0	0	0	0	0	0	1.255	0	0	0	0	2.878	2.918	0.139	0	29.44	11.206	0	0	0.754	0	0	0.186	0
Ov9433_rep2_Dep6_Tu1	0	0	8.476	17.955	0	16.17	0	22.281	0	0.584	34.531	0	0	0	0	0	0	0	0	0	0	0	0	0	0	0	0	0	0	0	0	0	0	0	0	0	0	0	0	0	0
Ov9433_rep8_Dep6_Tu3	0	0	23.188	8.227	0	0.938	0	36.207	0	0.142	31.295	0	0	0	0	0	0	0	0	0	0	0	0	0	0	0	0	0	0	0	0	0	0	0	0	0	0	0	0	0	0
Ov9433_rep3_Dep6_Tu40	0	0	3.745	6.724	0	2.571	0	28.754	0	0	21.405	0	0	0	0	0	0	0	0	0	0	0	0	0.35	0	0	0	0	2.257	1.73	0	0	19.622	12.439	0.026	0	0.375	0	0	0	0
Ov9433_rep6_Dep6_Tu40	0	0	5.212	15.238	0	10.286	0	8.889	0	0	23.614	0	0.139	0	0	0	0	0	0	0	0	0	0	0.304	0	0	0	0	2.273	1.741	0	0	20.588	10.745	0.127	0	0.732	0	0	0.11	0
Ov9433_rep6_Dep6_Tu50	0	0	1.988	2.84	0	10.711	0	24.292	0	0	11.54	0	0.172	0	0	0	0	0	0	0	0	0	0	0.343	0	0	0	0	3.076	3.109	0	0	23.146	17.546	0.127	0	0.608	0	0	0.499	0
Ov9433_rep5_Dep6_Tu2	0	0	1.831	5.15	0	16.248	0	47.506	0	0.335	28.927	0	0	0	0	0	0	0	0	0	0	0	0	0	0	0	0	0	0	0	0	0	0	0	0	0	0	0	0	0	0
Ov9433_rep9_Dep6_Tu3	0	0	3.729	13.479	0	1.844	0	45.679	0	0.352	34.914	0	0	0	0	0	0	0	0	0	0	0	0	0	0	0	0	0	0	0	0	0	0	0	0	0	0	0	0	0	0
Ov9433_rep10_Dep6_Tu40	0	0	3.899	1.802	0	17.056	0	23.355	0	0	16.992	0	0	0	0	0	0	0	0	0	0	0	0	0.195	0	0	0	0	2.596	1.467	0	0	18.413	12.911	0.456	0	0.641	0	0	0.216	0
Ov9433_rep1_Dep6_Tu50	0	0	3.886	7.439	0	1.605	2.39	21.115	0	0	14.79	0	0	0	0	0	0	0	0	0	0	0	0	0.581	0	0	0	0	3.246	3.461	0	0	26.764	13.796	0	0	0.561	0	0	0.362	0
Ov9433_rep6_Dep6_Tu5	0	0	6.525	6.702	16.127	29.166	0	10.169	0	0.239	31.07	0	0	0	0	0	0	0	0	0	0	0	0	0	0	0	0	0	0	0	0	0	0	0	0	0	0	0	0	0	0
Ov9433_rep2_Dep6_Tu2	0	0	6.109	8.647	5.771	33.085	0	12.38	0	0.3	33.705	0	0	0	0	0	0	0	0	0	0	0	0	0	0	0	0	0	0	0	0	0	0	0	0	0	0	0	0	0	0
Ov9433_rep9_Dep6_Tu0.5	0	0	1.976	35.363	3.029	5.256	0	19.997	0	0.113	34.264	0	0	0	0	0	0	0	0	0	0	0	0	0	0	0	0	0	0	0	0	0	0	0	0	0	0	0	0	0	0
Ov9433_rep3_Dep6_Tu5	0	0	1	19.501	8.453	9.636	0	27.562	0	0.018	33.826	0	0	0	0	0	0	0	0	0	0	0	0	0	0	0	0	0	0	0	0	0	0	0	0	0	0	0	0	0	0
Ov9433_rep4_Dep6_Tu1	0	0	2.979	1.41	0	20.083	0	43.637	0	0.644	31.245	0	0	0	0	0	0	0	0	0	0	0	0	0	0	0	0	0	0	0	0	0	0	0	0	0	0	0	0	0	0
Ov9433_rep3_Dep6_Tu1	0	0	2.147	12.576	0	1.781	0	46.218	0	0.47	36.806	0	0	0	0	0	0	0	0	0	0	0	0	0	0	0	0	0	0	0	0	0	0	0	0	0	0	0	0	0	0
Ov9433_rep1_Dep6_Tu0.5	0	0	1.388	15.459	0	32.932	0	16.221	0	0.23	33.767	0	0	0	0	0	0	0	0	0	0	0	0	0	0	0	0	0	0	0	0	0	0	0	0	0	0	0	0	0	0
Ov9433_rep5_Dep6_Tu0.1	0	0	8.166	21.276	3.347	13.93	0	13.752	0	0.171	39.355	0	0	0	0	0	0	0	0	0	0	0	0	0	0	0	0	0	0	0	0	0	0	0	0	0	0	0	0	0	0
Ov9433_rep7_Dep6_Tu0.3	0	0	4.769	26.713	0	11.026	0	18.802	0	0.142	38.546	0	0	0	0	0	0	0	0	0	0	0	0	0	0	0	0	0	0	0	0	0	0	0	0	0	0	0	0	0	0
Ov9433_rep1_Dep6_Tu40	0	0	13.956	5.637	0	1.602	0	24.887	0	0	17.611	0	0	0	0	0	0	0	0	0	0	0	0	0.248	0	0	0	0	1.947	2.066	0	0	21.573	9.96	0.084	0	0.292	0	0	0.078	0.056
Ov9433_rep8_Dep6_Tu2	0	0	2.925	11.625	1.225	0.981	0	44.831	0	0.589	37.821	0	0	0	0	0	0	0	0	0	0	0	0	0	0	0	0	0	0	0	0	0	0	0	0	0	0	0	0	0	0
Ov9433_rep2_Dep6_Tu0.3	0	0	23.146	8.327	0.105	1.29	0	35.751	0	0.079	31.3	0	0	0	0	0	0	0	0	0	0	0	0	0	0	0	0	0	0	0	0	0	0	0	0	0	0	0	0	0	0
Ov9433_rep7_Dep6_Tu20	0	0	1.995	32.31	0	5.566	0	15.966	0	0.012	28.603	0	0	0	0	0	0	0	0	0	0	0	0	0	0	0	0	0	0	1.4	0	0	10.843	3.285	0	0	0.017	0	0	0	0
Ov9433_rep6_Dep6_Tu0.5	0	0	6.677	1.725	0	22.34	0	37.433	0	0.605	31.218	0	0	0	0	0	0	0	0	0	0	0	0	0	0	0	0	0	0	0	0	0	0	0	0	0	0	0	0	0	0
Ov9433_rep8_Dep6_Tu40	0	0	2.538	24.331	0	4.817	0	10.493	0	0	20.321	0	0	0	0	0	0	0	0	0	0	0	0	0.313	0	0	0	0	1.982	2.897	0	0	22.448	8.99	0.014	0	0.518	0	0	0.078	0.257
Ov9433_rep10_Dep6_Tu30	0	0	2.354	11.67	0	23.735	0	12.6	0	0	23.29	0	0.03	0	0	0	0	0	0	0	0	0	0	0.166	0	0	0	0	1.004	1.468	0	0	13.426	9.943	0.039	0	0.235	0	0	0.038	0
Ov9433_rep7_Dep6_Tu50	0	0	3.323	7.696	4.378	17.878	0.163	5.905	0.027	0	13.83	0	0	0	0	0	0	0	0	0	0	0	0	0.465	0	0	0	0	3.003	2.844	0	0	27.233	11.589	0.167	0	0.643	0	0	0.414	0.44
Ov9433_rep1_Dep6_Tu1	0	0	6.435	1.941	0.046	22.14	0	37.274	0	1.139	31.022	0	0	0	0	0	0	0	0	0	0	0	0	0	0	0	0	0	0	0	0	0	0	0	0	0	0	0	0	0	0
Ov9433_rep2_Dep6_Tu0.5	0	0	2.449	33.533	2.024	10.213	0	15.939	0	0.231	35.608	0	0	0	0	0	0	0	0	0	0	0	0	0	0	0	0	0	0	0	0	0	0	0	0	0	0	0	0	0	0
Ov9433_rep1_Dep6_Tu10	0	0	2.823	1.213	0	19.804	0	43.463	0	0.408	31.118	0	0	0	0	0	0	0	0	0	0	0	0	0	0	0	0	0	0	1.169	0	0	0	0	0	0	0	0	0	0	0
Ov9433_rep5_Dep6_Tu0.3	0	0	1.849	2.923	0	17.676	0	44.216	0	0.562	32.772	0	0	0	0	0	0	0	0	0	0	0	0	0	0	0	0	0	0	0	0	0	0	0	0	0	0	0	0	0	0
Ov9433_rep7_Dep6_Tu40	0	0	3.446	7.491	0	1.754	0	25.446	0	0	19.731	0	0.079	0	0	0	0	0	0	0	0	0	0	0.167	0	0	0	0	2.375	1.841	0	0	16.845	20.214	0.108	0	0.355	0	0	0.146	0
Ov9433_rep8_Dep6_Tu50	0	0	1.229	2.002	0	10.134	0	23.936	0	0	14.404	0.026	0	0	0	0	0	0	0	0	0	0	0	1.353	0	0	0	0	4.255	2.537	0	0	24.086	14.836	0.085	0	0.42	0.097	0	0.542	0.056
Ov9433_rep5_Dep6_Tu50	0	0	4.981	16.503	0	8.571	0	6.06	0	0	16.075	0	0	0	0	0	0	0	0	0	0	0	0	0.352	0	0	0	0	3.048	2.798	0	0	28.101	11.543	0.177	0	0.631	0	0	0.501	0.656
Ov9433_rep4_Dep6_Tu5	0	0	1.604	2.724	0	16.656	0	44.513	0	0.524	33.977	0	0	0	0	0	0	0	0	0	0	0	0	0	0	0	0	0	0	0	0	0	0	0	0	0	0	0	0	0	0
Ov9433_rep3_Dep6_Tu3	0	0	8.513	16.672	0	15.374	0	20.916	0	0.017	38.506	0	0	0	0	0	0	0	0	0	0	0	0	0	0	0	0	0	0	0	0	0	0	0	0	0	0	0	0	0	0
Ov9433_rep8_Dep6_Tu0.5	0	0	1.281	15.305	0	35.447	0	14.816	0	0.087	33.061	0	0	0	0	0	0	0	0	0	0	0	0	0	0	0	0	0	0	0	0	0	0	0	0	0	0	0	0	0	0
Ov9433_rep9_Dep6_Tu20	0	0	1.337	13.572	0	31.348	0	11.159	0	0.148	28.505	0	0	0	0	0	0	0	0	0	0	0	0	0	0	0	0	0	0.515	0.744	0	0	10.023	2.647	0	0	0	0	0	0	0
Ov9433_rep10_Dep6_Tu0.3	0	0	8.112	18.47	0	14.945	0	23.437	0	0.324	34.71	0	0	0	0	0	0	0	0	0	0	0	0	0	0	0	0	0	0	0	0	0	0	0	0	0	0	0	0	0	0
Ov9433_rep5_Dep6_Tu40	0	0	2.716	7.502	0	12.517	0	21.464	0	0	19.321	0	0	0	0	0	0	0	0	0	0	0	0	0.516	0	0	0	0	2.059	2.417	0	0	20.329	10.518	0	0	0.37	0	0	0.269	0
Ov9433_rep2_Dep6_Tu50	0	0	2.431	19.097	0	5.176	0.937	8.67	0	0	15.454	0	0	0	0	0	0	0	0	0	0	0	0	0.891	0	0	0	0	3.183	2.561	0	0	29.327	11.062	0.106	0	0.819	0	0	0.232	0.053
Ov9433_rep1_Dep6_Tu20	0	0	2.133	3.684	0	14.329	0	40.366	0	0.257	21.719	0	0	0	0	0	0	0	0	0	0	0	0	0	0	0	0	0	0.239	1.277	0	0	8.354	7.503	0	0	0.136	0	0	0	0
Ov9433_rep3_Dep6_Tu0.1	0	0	1.84	13.323	0	2.27	0	46.034	0	0.445	36.086	0	0	0	0	0	0	0	0	0	0	0	0	0	0	0	0	0	0	0	0	0	0	0	0	0	0	0	0	0	0
Ov9433_rep5_Dep6_Tu20	0	0	5.331	1.823	0	20.032	0	30.513	0	0	24.39	0	0.687	0	0	0	0	0	0	0	0	0	0	0	0	0	0	0	0	1.143	0	0	7.596	8.428	0	0	0.055	0	0	0	0
Ov9433_rep3_Dep6_Tu30	0	0	3.425	17.56	0	13.204	0	11.821	0	0	27.967	0	0	0	0	0	0	0	0	0	0	0	0	0	0	0	0	0	0.894	1.465	0	0	15.842	7.58	0.075	0	0.163	0	0	0	0
Ov9433_rep6_Dep6_Tu0.1	0	0	4.958	10.026	0	35.736	0	14.226	0	0.218	34.834	0	0	0	0	0	0	0	0	0	0	0	0	0	0	0	0	0	0	0	0	0	0	0	0	0	0	0	0	0	0
Ov9433_rep5_Dep6_Tu30	0	0	1.259	10.735	2.903	24.664	0	12.025	0	0.084	22.645	0	0	0	0	0	0	0	0	0	0	0	0	0.342	0	0	0	0	1.854	1.406	0	0	15.006	6.351	0.191	0	0.279	0	0	0.255	0
Ov9433_rep3_Dep6_Tu0.3	0	0	1.4	15.279	0	35.412	0	14.77	0	0.111	33.026	0	0	0	0	0	0	0	0	0	0	0	0	0	0	0	0	0	0	0	0	0	0	0	0	0	0	0	0	0	0
Ov9433_rep9_Dep6_Tu1	0	0	10.033	21.245	0	15.266	0	12.67	0	0.166	40.617	0	0	0	0	0	0	0	0	0	0	0	0	0	0	0	0	0	0	0	0	0	0	0	0	0	0	0	0	0	0
Ov9433_rep6_Dep6_Tu1	0	0	1.504	18.863	5.371	13.28	0	27.379	0	0.18	33.422	0	0	0	0	0	0	0	0	0	0	0	0	0	0	0	0	0	0	0	0	0	0	0	0	0	0	0	0	0	0
Ov9433_rep10_Dep6_Tu1	0	0	23.182	8.254	0	0.965	0	36.184	0	0.109	31.302	0	0	0	0	0	0	0	0	0	0	0	0	0	0	0	0	0	0	0	0	0	0	0	0	0	0	0	0	0	0
Ov9433_rep7_Dep6_Tu5	0	0	1.136	12.113	1.447	31.988	0	16.094	0	0.407	36.813	0	0	0	0	0	0	0	0	0	0	0	0	0	0	0	0	0	0	0	0	0	0	0	0	0	0	0	0	0	0
Ov9433_rep3_Dep6_Tu0.5	0	0	2.682	13.869	0	2.044	0	46.864	0	0.472	34.067	0	0	0	0	0	0	0	0	0	0	0	0	0	0	0	0	0	0	0	0	0	0	0	0	0	0	0	0	0	0
Ov9433_rep4_Dep6_Tu30	0	0	2.946	27.517	0	8.47	0	9.359	0	0	24.79	0	0	0	0	0	0	0	0	0	0	0	0	0.16	0	0	0	0	2.312	0.972	0	0	15.73	7.366	0.146	0	0.214	0	0	0.017	0
Ov9433_rep4_Dep6_Tu0.5	0	0	2.303	1.56	0	19.751	0	44.387	0	0.426	31.571	0	0	0	0	0	0	0	0	0	0	0	0	0	0	0	0	0	0	0	0	0	0	0	0	0	0	0	0	0	0
Ov9433_rep3_Dep6_Tu20	0	0	5.032	29.826	0	8.869	0	10.748	0	0.074	30.124	0	0	0	0	0	0	0	0	0	0	0	0	0	0	0	0	0	0.469	0.679	0	0	8.646	4.315	0	1.216	0	0	0	0	0
Ov9433_rep6_Dep6_Tu10	0	0	10.424	8.094	0	2.729	0	40.853	0	0.188	37.702	0	0	0	0	0	0	0	0	0	0	0	0	0	0	0	0	0	0	0.008	0	0	0	0	0	0	0	0	0	0	0
Ov9433_rep5_Dep6_Tu10	0	0	5.77	12.826	0	1.131	0	41.227	0	0.442	34.697	0	0	0	0	0	0	0	0	0	0	0	0	0	0	0	0	0	0	0.401	0	0	0	3.502	0	0	0	0	0	0	0
Ov9433_rep8_Dep6_Tu10	0	0	4.118	3.812	0	20.117	0	39.639	0	0.715	30.789	0	0	0	0	0	0	0	0	0	0	0	0	0	0	0	0	0	0	0.809	0	0	0	0	0	0	0	0	0	0	0
Ov9433_rep7_Dep6_Tu2	0	0	6.518	6.698	16.1	29.192	0	10.179	0	0.263	31.048	0	0	0	0	0	0	0	0	0	0	0	0	0	0	0	0	0	0	0	0	0	0	0	0	0	0	0	0	0	0
Ov9433_rep10_Dep6_Tu2	0	0	2.932	13.195	0	20.787	0	27.643	0	0.228	35.213	0	0	0	0	0	0	0	0	0	0	0	0	0	0	0	0	0	0	0	0	0	0	0	0	0	0	0	0	0	0
Ov9433_rep7_Dep6_Tu30	0	0	1.963	28.382	0	5.91	0	13.558	0	0	24.354	0	0	0	0	0	0	0	0	0	0	0	0	0.233	0	0	0	0	0.887	1.62	0	0	16.612	5.929	0	0	0.433	0	0	0.118	0
Ov9433_rep1_Dep6_Tu0.1	0	0	5.42	30.912	1.992	13.352	0	14.391	0	0.164	33.767	0	0	0	0	0	0	0	0	0	0	0	0	0	0	0	0	0	0	0	0	0	0	0	0	0	0	0	0	0	0
Ov9433_rep8_Dep6_Tu20	0	0	3.052	12.866	0	1.313	0	37.923	0	0	28.901	0	0	0	0	0	0	0	0	0	0	0	0	0	0	0	0	0	0.867	0.48	0	0	9.179	5.392	0	0	0.024	0	0	0	0
Ov9433_rep10_Dep6_Tu0.1	0	0	2.067	12.904	0	25.419	0	24.188	0	0.248	35.172	0	0	0	0	0	0	0	0	0	0	0	0	0	0	0	0	0	0	0	0	0	0	0	0	0	0	0	0	0	0
Ov9433_rep7_Dep6_Tu10	0	0	2.239	35.59	3.038	5.075	0	18.836	0	0.03	35.051	0	0	0	0	0	0	0	0	0	0	0	0	0	0	0	0	0	0	0.14	0	0	0	0	0	0	0	0	0	0	0
Ov9433_rep10_Dep6_Tu50	0	0	4.393	7.886	0	17.554	0	8.424	0	0	15.349	0	0.063	0	0	0	0	0	0	0	0	0	0.002	0.734	0	0	0	0	3.019	2.614	0	0	26.3	12.163	0.215	0	0.605	0	0	0.453	0.224
Ov9433_rep2_Dep6_Tu0.1	0	0	13.297	11.307	0.229	2.089	0	40.225	0	0.285	32.564	0	0	0	0	0	0	0	0	0	0	0	0	0	0	0	0	0	0	0	0	0	0	0	0	0	0	0	0	0	0
Ov9433_rep10_Dep6_Tu10	0	0	1.993	10.451	0	23.158	0	25.829	0	0.23	38.19	0	0	0	0	0	0	0	0	0	0	0	0	0	0	0	0	0	0	0.146	0	0	0	0	0	0	0	0	0	0	0
Ov9433_rep10_Dep6_Tu20	0	0	1.457	4.182	0	15.799	0	38.895	0	0.322	22.855	0	0	0	0	0	0	0	0	0	0	0	0	0.007	0	0	0	0	1.129	0.967	0	0	8.502	5.87	0	0	0.012	0	0	0	0

## Sheet: SupplementaryTable3
Supplementary Table 3. Metadata of the whole-genome methylome data from genomic DNAextracted from WBC or FFPE preserved tumour biopsies
Sample	Tissue	Subtype	Stage
gDNA-Breast-GC1002316	Breast cancer	NA	IIA
gDNA-Breast-GC1003962	Breast cancer	Luminal A like	IIIA
gDNA-Breast-GC1003963	Breast cancer	Triple Negative	IIIA
gDNA-Breast-GC1003965	Breast cancer	Her2	IIIA
gDNA-Breast-GC1003966	Breast cancer	Luminal B like	IIIA
gDNA-Cervical-GC112877	Cervical cancer	adenocarcinoma	Figo IV
gDNA-Cervical-GC112878	Cervical cancer	squamous cell carcinoma	Figo Ib
gDNA-Cervical-GC112880	Cervical cancer	adenocarcinoma	Figo IB
gDNA-Cervical-GC112881	Cervical cancer	squamous cell carcinoma	Figo IIa
gDNA-Cervical-GC112882	Cervical cancer	squamous cell carcinoma	Figo Ib
gDNA-Cervical-GC112883	Cervical cancer	squamous cell carcinoma	Figo I
gDNA-Colorectal-GC112876	Colorectal cancer	-	NA
gDNA-Colorectal-GC119345	Colorectal cancer	-	IV
gDNA-Colorectal-GC119346	Colorectal cancer	-	IIIC
gDNA-Colorectal-GC119347	Colorectal cancer	-	IIIB
gDNA-Colorectal-GC119348	Colorectal cancer	-	I
gDNA-Colorectal-GC119349	Colorectal cancer	-	IIIB
gDNA-Ovarian-GC112879	Ovarian Cancer	invasive mucinous carcinoma	IA
gDNA-Ovarian-GC119433	Ovarian Cancer	clear cell ovarium carcinoma	IIIC
gDNA-Ovarian-GC119434	Ovarian Cancer	clear cell ovarium carcinoma	IIIC
gDNA-WBC-GC131344	WBC	-	-
gDNA-WBC-GC131345	WBC	-	-
gDNA-WBC-GC131346	WBC	-	-
gDNA-WBC-GC131347	WBC	-	-
gDNA-WBC-GC131348	WBC	-	-
gDNA-WBC-GC131349	WBC	-	-
gDNA-WBC-GC131350	WBC	-	-
gDNA-WBC-GC131351	WBC	-	-
gDNA-WBC-GC131352	WBC	-	-
gDNA-WBC-GC131353	WBC	-	-
gDNA-WBC-GC131354	WBC	-	-
gDNA-WBC-GC131355	WBC	-	-
WBC have been extracted from healthy controls

## Sheet: SupplementaryTable4_
Supplementary table 2. Deconvolution results of in-silico mix using MetDecode with 100bp and 1 unknown
Sample	erythroblast-1	erythroblast-2	neutrophil-1	neutrophil-2	neutrophil-3	neutrophil-4	neutrophil-5	neutrophil-6	neutrophil-7	monocyte-1	monocyte-2	monocyte-3	naturalkillercell-1	naturalkillercell-2	cd4tcell-5	cd4tcell-6	cd4tcell-7	cd4tcell-8	cd8tcell-1	cd8tcell-2	bcell-1	bcell-2	bcell-3	BRCA-1	BRCA-2	BRCA-3	BRCA-4	BRCA-5	COAD-1	COAD-2	READ-1	READ-2	OV-1	OV-2	OV-3	CESC-4	CESC-1	CESC-2	CEAD-3	CEAD-1	Unknown-1
gDNA-Breast-GC1002316	0	0	0	0	0	0	0	0	0	1.012	3.444	0	0	0	0	0	0	0	0	0	0	0	0	1.708	7.965	13.22	46.856	6.672	0	0	0	0	0	0	2.039	0.388	0	0.13	0	1.247	15.316
gDNA-Breast-GC1003962	0	0	0	0	0	0	0	0	0	0	0	0	0	0	0	0	0	0	0	0	0	0	0	5.746	5.901	11.372	14.562	42.22	0	6.504	0	0	0	0	1.592	0	3.385	0	0	8.716	0
gDNA-Breast-GC1003963	0	0	0	0	0	0	0	0	0	0	0	0	0	0	0	0	0	0	0	0	0	0	0	9.415	0	19.993	10.758	43.474	6.285	2.104	1.062	0	2.773	0	0	0.539	1.951	0	0	1.642	0
gDNA-Breast-GC1003965	0	0	0	0	0	0	0	0	0	0	0	0	0	0	0	0	0	0	0	0	0	0	0	4.285	1.525	62.287	14.873	6.61	0.397	0	1.187	0	0	0	0	0.437	0	0	0	0	8.398
gDNA-Breast-GC1003966	0	0	0	0	0	0	0	0	0	0	0	0	0	0	0	0	0	0	0	0	0	0	0	32.625	0.334	22.114	9.336	25.422	0.973	3.295	0.617	0	0.932	0	0	0	2.014	0.02	0	2.317	0
gDNA-Cervical-GC112877	0	0	0	0	0	4.053	0	0	0	0	0	0	0	7.158	0	0	0	0	0	0	0	0.036	7.58	2.553	0.238	0	0	5.483	0	7.192	0	4.3	1.128	4.455	7.077	0	2.441	7.964	11.244	17.039	10.057
gDNA-Cervical-GC112878	0	0	8.149	0.018	0.468	0	0	0	1.522	0	0	0.7	0	0	0	0	0	0	0	0	0	0	0	0	8.338	0	2.045	0	5.365	0	1.902	4.984	4.855	1.102	0.33	18.835	1.897	10.306	0	0	29.182
gDNA-Cervical-GC112880	0	0	0	0	0	3.722	0	0	0	0	0	0	0	3.566	0	0	0	0	0	0	5.325	0	0	0	6.625	0	0	5.089	0	10.775	1.404	2.924	0.672	4.422	10.798	2.289	5.134	11.712	0	19.397	6.144
gDNA-Cervical-GC112881	0	0	0	0	0	0	6.723	0.774	1.397	0	0	0	0	9.596	0	0	0	0	0	0	0	7.447	0	5.792	13.872	0	0	3.326	1.834	5.572	0	2.991	0.533	9.137	0.616	3.369	4.994	3.02	0.824	18.18	0
gDNA-Cervical-GC112882	0	0	0	0	0	0	0	0	0	0	0	0	0	2.675	0	0	0	0	0	0	3.713	0	0	0	7.461	0	0.097	0	0	1.04	0	4.046	0	0	4.367	2.455	0	31.188	0	5.164	37.791
gDNA-Cervical-GC112883	0	2.245	0	0	0	0	0	0	0	0	0	0	0	0	0	0	0	0	0	0	0	0	0	0	2.851	0	2.059	0	0	0.036	0	1.91	2.176	0	48.934	0	0	1.061	0	0.912	37.814
gDNA-Colorectal-GC112876	0	0	0	0	0	0	0	0	0	0	0	0	0	0	0	0	0	0	0	0	0	0	0	0	0.043	0	0	0	0	1.582	6.386	63.584	0	0.269	1.146	0	0	0.013	2.205	2.071	22.699
gDNA-Colorectal-GC119345	0	0	0	0	0	0	0	0	0	0	0	0	0	0	0	0	0	0	0	0	0	0	0	0.99	0	0	0	3.06	22.634	41.719	12.531	1.933	5.012	0	0	0	3.091	0	0	9.026	0
gDNA-Colorectal-GC119346	0	3.059	0	0	0	0	0	0	0	1.168	0	0	0	0	0	0	0	0	0	0	0	0	0	0	0.52	1.457	0	1.742	35.478	11.868	20.693	0.603	0.412	0	3.752	1.226	0.943	0	0	3.422	13.654
gDNA-Colorectal-GC119347	0	0	0	0	0	0	0	0	0	0	0	0	0	0	0	0	0	0	0	0	0	0	0	0.456	0	0	0	2.849	0.111	15.867	46.768	20.371	0	0	1.454	0	1.613	0.575	8.258	1.675	0
gDNA-Colorectal-GC119348	0	0	5.57	4.057	0.443	0	0	0	0	0	0	0	0	0	0	0	0	0	0	0	2.189	0	0	0	0	0	0	0.32	29.953	25.551	4.106	1.678	0.309	0	0	0	1.551	0.882	2.995	0.847	19.546
gDNA-Colorectal-GC119349	14.29	0.138	0	0	0	0	0	0	0	0	0	0	1.47	0	0	0	0	0	0	0	9.672	0	0	3.862	2.395	0	0	1.467	24.853	8.026	5.584	1.361	11.895	0	2.791	0.342	5.769	0	0	6.082	0
gDNA-Ovarian-GC112879	0	3.481	0	0	0	0	0	0	0	0	0	0	0	0	0	0	0	0	0	0	0	0	0	0	2.379	0	7.568	0	5.096	0.47	4.72	8.571	5.437	0	13.968	6.623	0	1.897	4.295	0	35.494
gDNA-Ovarian-GC119433	0	0	0	0	0	0	0	0	0	0	0	0	0	0	0	0	0	0	0	0	0	0	0	2.524	7.843	0	0	0	28.267	9.918	3.982	0	24.532	8.239	0.345	0	7.745	1.001	0	5.601	0
gDNA-Ovarian-GC119434	0	0	0.424	0.085	0	0	0	0	0	0.921	0	4.38	1.741	0	0	0	0	0	0	0	12.202	0	0	0.818	2.426	0	0	2.311	20.342	7.496	0	0	12.858	0	3.834	0.225	3.754	1.109	0	4.899	20.172
gDNA-WBC-GC131344	0	0	28.071	20.863	4.518	21.116	0	4.284	0.974	0	0.132	0	3.405	0	0	0	0	0	0	0	1.17	0	0	0	0	0	0	0	0.1	0.092	0	0	0	0.064	0	0	0	0	0	0	15.208
gDNA-WBC-GC131345	0	0	17.99	16.348	1.055	14.311	0.848	8.14	0	0.884	3.113	0	2.201	2.41	0	0	0	0	1.118	0	4.295	0	0	0	0	0	0	0	1.129	0.227	0	0	0	0.429	0	0.101	0.066	0.006	0	0.443	24.887
gDNA-WBC-GC131346	0	0	17.28	26.928	3.775	5.581	0	8.363	0	0.837	0	0	3.343	0	0	0	0	0	3.019	0	4.355	0	0	0	0	0	0	0	0.547	0.025	0	0	0	0.008	0	0	0.048	0	0	0	25.888
gDNA-WBC-GC131347	0	0.46	14.17	15.794	0	9.745	0	9.541	4.337	4.403	0.175	0	1.625	0	2.141	2.021	5.535	2.858	0.285	3.513	2.776	0	0	0	0	0	0	0	0.01	0.046	0	0	0	0	0	0	0	0	0	0	20.563
gDNA-WBC-GC131348	0	0	27.237	20.095	4.724	6.576	0.837	7.623	0	0	2.38	0	7.15	0	2.25	0	0	0	0	0	2.412	0	0	0.394	0	0	0	0	0.023	0.429	0	0	0	0.283	0	0.076	0	0.011	0.357	0.958	16.184
gDNA-WBC-GC131349	0	0	25.924	19.403	0	8.609	0	1.287	0	0	2.648	0	9.335	0	0	0	0	0	6.038	0	3.083	0.384	0	0	0	0.013	0	0	1.579	0	0.33	0	0	0	0	0.146	0	0.005	0.698	0	20.514
gDNA-WBC-GC131350	0	0	16.449	14.899	6.761	15.095	0	12.152	4.164	0.355	2.819	0	1.813	1.142	0	0	0	0	0	0	1.479	0	0	0	0	0	0	0	0.073	0.352	0	0	0	0	0	0	0	0.082	0	0.135	22.228
gDNA-WBC-GC131351	0	0	32.924	16.364	4.633	9.467	0	2.74	0	2.282	2.7	0	3.223	0	0	0	0	0	0	0	2.152	0	0	0	0	0.082	0	0	0.827	0.014	0.063	0	0	0.322	0	0.098	0	0	0.274	0	21.833
gDNA-WBC-GC131352	0	0	11.408	24.485	0.564	12.268	0	2.409	0	2.856	0.979	0	3.201	0	2.834	4.082	0	0	6.024	0	3.033	0	0	0	0	0	0	0	0.327	0.142	0	0	0	0	0	0.006	0.037	0	0	0	25.342
gDNA-WBC-GC131353	0	0	19.694	9.329	10.365	12.109	0.241	3.928	0	10.886	0	0	2.722	1.027	0	0.28	0	0.257	0	1.623	0.559	0	4.035	0	0	0	0	0	0.21	0.2	0	0	0	0.165	0	0	0.121	0	0	0	22.245
gDNA-WBC-GC131354	0	0	25.352	15.775	0.922	2.088	0	5.065	0	3.86	0	0	4.545	0	1.661	1.73	0	0	4.486	0	2.205	3.53	0	0	0	0	0	0	0.691	0.095	0	0	0	0.045	0	0.129	0	0	0.027	0	27.791
gDNA-WBC-GC131355	0	0	19.465	19.979	9.339	6.344	0	5.24	0	4.912	0	0	3.917	1.002	0	0	0	0	0	4.118	3.437	0	0	0	0	0	0	0	0.221	0.146	0	0	0	0	0	0	0	0.026	0.256	0	21.596

## Sheet: SupplementaryTable5
Supplementary Table 5. Metadata of the whole-genome methylome data from cfDNA of cancer patients
Sample	Sex	Age	Cancer type	Cancer subtype	Stage	TF	MetDecode TOO
Case 1	F	67	Breast	Triple Negative	IIIA	1.362	Breast
Case 2	F	62	Breast	Her2	IIIC	0.903	Colorectal
Case 3	F	41	Breast	Her2	IIIA	2.056	Breast
Case 4*	F	81	Breast	Triple Negative	IIIA	3.96	Breast
Case 5*	F	56	Breast	Luminal B like	IIIA	5.856	Breast
Case 6	F	66	Breast	Luminal A like	IIIA	1.477	Ovarian
Case 7	F	66	Breast	Luminal B like	IIIA	0	Ovarian
Case 8*	F	43	Breast	Triple Negative	IA	4.442	Ovarian
Case 9	F	41	Breast	Luminal A like	IA	1.174	Colorectal
Case 10	F	60	Breast	Luminal B	IIA	1.286	Breast
Case 11	F	67	Breast	Her2	IA	1.275	Colorectal
Case 12	F	57	Breast	Luminal B	IA	1.048	Breast
Case 13	F	75	Breast	Luminal A like	IV	0.714	Colorectal
Case 14	F	51	Breast	HER2	IA	1.314	Colorectal
Case 15	F	66	Breast	Triple Negative	IA	0	Ovarian
Case 16	F	51	Breast	Her2	IIA	1.27	Ovarian
Case 17	F	75	Breast	Her2	IA	0.951	Ovarian
Case 18	F	59	Breast	Triple Negative	IIB	0.966	Colorectal
Case 19	F	44	Breast	Luminal A like	IIIA	1.213	Ovarian
Case 20	F	67	Breast	Triple Negative	IIIA	1.18	Breast
Case 21	F	61	Breast	Triple Negative	IA	1.251	Ovarian
Case 22	F	35	Breast	Luminal B like	IA	1.192	normal
Case 23	F	44	Breast	Her2	IA	1.038	Ovarian
Case 24	F	53	Breast	Triple Negative	IIA	1.106	Ovarian
Case 25	F	50	Breast	Her2	IA	1.458	Ovarian
Case 26	F	55	Breast	Her2	IB	1.265	Breast
Case 27	F	71	Breast	Her2	IIA	1.906	normal
Case 28	F	64	Breast	Luminal B like	IA	1.617	Ovarian
Case 29	F	64	Breast	Her2	IA	1.374	normal
Case 30	F	41	Breast	Triple Negative	IA	1.663	Ovarian
Case 31	F	38	Breast	Her2	IA	1.531	Colorectal
Case 32	F	66	Breast	Luminal B like	IV	0.957	Breast
Case 33	F	26	Breast	-	IA	1.639	Ovarian
Case 34	F	81	Breast	Luminal B	IIB	0.964	Colorectal
Case 35*	F	57	Breast	Her2	IV	6.274	Breast
Case 36	F	56	Breast	Her2	IIA	1.073	Ovarian
Case 37*	F	56	Breast	Triple Negative	IV	13.66	Breast
Case 38	F	39	Breast	Luminal A like	IB	1.036	Cervical
Case 39	F	60	Breast	Luminal A like	IIA	0.995	Ovarian
Case 40	F	36	Breast	Her2	IIA	1.026	Ovarian
Case 41	F	74	Breast	Her2	IA	1.212	Colorectal
Case 42	F	53	Ovarian	Clear cell cystadenocarcinoma	IIIC	1.437	Ovarian
Case 43	F	69	Ovarian	HGSOC	IIIC	2.099	Ovarian
Case 44	F	67	Ovarian	Mucinous adenocarcinoma	IA	0.28	Ovarian
Case 45*	F	55	Ovarian	Mucinous adenocarcinoma	IVB	12.25	Breast
Case 46*	F	77	Ovarian	HGSOC	IIIC	19.07	Ovarian
Case 47	F	73	Ovarian	LGSOC	IIIC	1.36	Ovarian
Case 48*	F	62	Ovarian	Grade 1 endometrioid adenocarcinoma	IA	7.909	Ovarian
Case 49*	F	42	Ovarian	LGSOC	IIIC	5.49	Ovarian
Case 50	F	53	Ovarian	HGSOC	IVB	0.77	Colorectal
Case 51*	F	60	Ovarian	HGSOC	IIIA	4.474	Ovarian
Case 52	F	55	Ovarian	HGSOC	IB	1.17	Ovarian
Case 53*	F	55	Ovarian	HGSOC	IV	27.12	Ovarian
Case 54	F	67	Ovarian	HGSOC	IV	2.952	Breast
Case 55	F	81	Colorectal	MSS	IV	2.42	Colorectal
Case 56*	M	85	Colorectal	MSS	II	3.36	Colorectal
Case 57*	F	58	Colorectal	MSS	0	9.923	Colorectal
Case 58*	M	62	Colorectal	MSS	IV	11.38	Colorectal
Case 59	M	66	Colorectal	MSS	I	1.85	Breast
Case 60	M	50	Colorectal	MSS	IIIB	0.71	Ovarian
Case 61*	F	80	Colorectal	MSS	IIIC	10.89	Colorectal
Case 62	F	82	Colorectal	MSI	IIA	0.85	Colorectal
Case 63	M	67	Colorectal	MSS	IIA	1.38	normal
Case 64	M	52	Colorectal	unknown	IIIB	0.85	Colorectal
Case 65	F	48	Colorectal	MSS	I	1.84	Breast
Case 66*	M	72	Colorectal	MSS	IVA	15.14	Colorectal
Case 67	F	83	Colorectal	MSI	I	0.98	normal
Case 68	M	84	Colorectal	unknown	IIIB	1.56	Colorectal
Case 69	M	72	Colorectal	MSS	IV	1.22	Colorectal
Case 70	M	51	Colorectal	MSS	III	1.893	Cervical
Case 71	M	83	Colorectal	unknown	I	2.706	Colorectal
Case 72*	M	68	Colorectal	unknown	I	3.454	normal
Case 73	M	51	Colorectal	MSS	III	0.8483	Colorectal
Case 74	M	64	Colorectal	unknown	I	1.121	normal
Case 75*	F	59	Colorectal	MSS	III	3.36	Colorectal
Case 76	F	52	Colorectal	MSS	I	2.247	Ovarian
Case 77	F	-	Colorectal	MSS	III	1.268	Ovarian
Case 78	M	61	Colorectal	MSS	II	1.071	Ovarian
Case 79	F	80	Colorectal	MSS	I	1.032	Ovarian
Case 80	M	68	Colorectal	MSI	II	0.6859	normal
Case 81*	M	22	Colorectal	MSS	III	11.34	Colorectal
Case 82	M	63	Colorectal	MSS	I	1.282	Breast
Case 83	F	56	Colorectal	MSS	I	0.9866	Ovarian
Case 84	F	45	Colorectal	MSS	III	1.438	Ovarian
Case 85	F	84	Colorectal	MSI	I	2.434	Colorectal
Case 86	M	80	Colorectal	MSS	I	1.62	Colorectal
Case 87	M	64	Colorectal	MSS	III	2.104	normal
Case 88	M	58	Colorectal	MSS	III	0.8987	normal
Case 89	F	78	Colorectal	MSI	I	0.6986	Ovarian
Case 90	F	32	Cervical	adenocarcinoma	IVB	1.79	Cervical
Case 91	F	32	Cervical	adenocarcinoma	IIIB	1.41	Ovarian
Case 92	F	28	Cervical	adenocarcinoma	IB	2.69	Ovarian
Case 93	F	30	Cervical	squamous cell carcinoma	IB	0.92	Ovarian
*TF>3%; HGSOC: high grade serous ovarian carcinoma; LGSOC: low grade serous ovarian carcinoma; MSS: microsatellite stable; MSI: microsatellite instable
MetDecode results are reported for the following settings: 1 unknown, 100bp, full atlas, full marker list.

## Sheet: SupplementaryTable6
Supplementary Table 6. Descriptive statistics of the healthy controls
Atlas entity	Min	Max	Range	Mean	SD	SEM
Erythroblast	0.85	22.7	21.85	9.304	3.931	0.4077			BRCA	breast carcinoma
Neutrophil	15.87	68.04	52.17	35.56	11.01	1.142			READ	rectal adenocarcinoma
Monocyte	1.611	19.65	18.04	9.083	3.484	0.3612			COLCA	colon adenocarcinoma
Natural Killer	0.169	7.393	7.224	2.01	1.03	0.1068			OVCA	ovarian carcinoma
CD4+T	0	0	0	0	0	0			CESC	cervical squamocellular carcinoma
CD8+T	0	0	0	0	0	0			CEAD	cervical adenocarcinoma
B cell	0	6.681	6.681	0.8902	0.8733	0.09056
BRCA	0	3.541	3.541	0.2542	0.6719	0.06967
COAD	0	2.069	2.069	0.09829	0.2743	0.02845
READ	0	2.545	2.545	0.1973	0.517	0.05361
OVCA	0	1.907	1.907	0.1833	0.2822	0.02926
CESC	0	0	0	0	0	0
CEAD	0	1.013	1.013	0.02627	0.1317	0.01365
Unknown	22.98	57.18	34.2	42.39	6.199	0.6428

## Sheet: SupplementaryTable7
Supplementary table 7. Deconvolution results of cfDNA samples using MetDecode with 100bp and 1 unknown
Sample	erythroblast-1	erythroblast-2	neutrophil-1	neutrophil-2	neutrophil-3	neutrophil-4	neutrophil-5	neutrophil-6	neutrophil-7	monocyte-1	monocyte-2	monocyte-3	naturalkillercell-1	naturalkillercell-2	cd4tcell-5	cd4tcell-6	cd4tcell-7	cd4tcell-8	cd8tcell-1	cd8tcell-2	bcell-1	bcell-2	bcell-3	BRCA-1	BRCA-2	BRCA-3	BRCA-4	BRCA-5	COAD-1	COAD-2	READ-1	READ-2	OV-1	OV-2	OV-3	CESC-4	CESC-1	CESC-2	CEAD-3	CEAD-1	Unknown-1
Case 1	2.643	4.826	13.269	5.594	8.235	6.176	0	3.06	0	4.958	5.118	0	0	1.508	0	0	0	0	0	0	0	0	0.382	0	0	0	0.156	0	0	0	0	0	0	0	0.07	0	0	0	0	0	44.002
Case 2	1.821	5.74	14.55	8.361	4.072	4.105	0	2.84	0	2.364	0.17	0	0	0.904	0	0	0	0	0	0	3.077	0	0	0	0	0.638	2.251	0	1.992	0	1.625	0.674	0	0	0.701	0	0	0	0.155	0	43.959
Case 3	0	1.534	14.933	13.752	1.158	22.677	0	0	0	3.043	6.652	0	12.609	2.76	0	0	0	0	0	0	8.411	0.921	0	0	0	0	0.037	0	0	0	0	0	0	0	0	0	0	0	0	0	11.511
Case 4	3.195	2.981	13.028	0.989	7.628	5.666	0	0	0	4.676	11.26	0	0	1.551	0	0	0	0	0	0	0	0	0.146	0.095	2.39	0	0.527	0	0	0	0	0	0	0.134	0.871	0	0	0	0	0	44.862
Case 5	3.147	2.192	18.891	18.486	2.143	0	0	5.899	0	2.281	7	0	0.364	1.157	0	0	0	0	0	0	0	0	0.771	0.189	0	0	1.181	6.459	0.75	0	0	0	0	0.288	0	0	0	0	0.062	0.298	28.438
Case 6	2.859	6.595	16.633	1.927	1.818	10.342	0	0.93	0	2.747	5.259	0	0	1.722	0	0	0	0	0	0	0.51	0	0	0	0	0	0	0	0	0	0	0	0	0	0.502	0	0	0	0	0	48.154
Case 7	4.801	3.523	13.265	10.877	4.667	4.735	0	4.242	0.561	6.41	5.886	0	0	1.01	0	0	0	0	0	0	0	0	0.348	0	0	0	0.108	0	0	0	0.001	0	0	0	0.21	0	0	0	0	0	39.354
Case 8	3.447	7.751	12.913	0	2.062	7.088	0	4.107	1.849	5.981	5.935	0	0	1.264	0	0	0	0	0	0	0.136	0	0	0	0	0	0	0	0	0	0	0	0	0	0.319	0	0	0	0	0	47.147
Case 9	5.282	6.494	13.645	7.495	6.972	0.097	0	3.274	0	0	5.117	0	0	1.417	0	0	0	0	0	0	0.424	0	0	0	0	0	1.037	0	0.01	0.25	1.95	0	0	0.316	0.412	0	0	0	0	0	45.806
Case 10	4.449	0.015	11.638	6.756	3.237	1.463	1.241	4.902	0	13.595	12.141	6.168	1.132	0.388	0	0	0	0	0	0	0	0	0.953	0	0	0	0.86	0	0	0	0.128	0	0	0	0.267	0	0	0	0.216	0	30.449
Case 11	5.964	5.496	10.242	0	0	2.767	0	1.237	3.239	10.03	5.505	0	3.334	1.813	0	0	0	0	0	0	0	0	0.437	0	0	0	0.212	0	0	0.174	0.734	0	0	0	0.252	0	0	0	0	0	48.562
Case 12	3.997	6.748	14.356	0	0	5.015	0	0	1.792	5.841	8.962	0	0	1.517	0	0	0	0	0	0	0	0	0	0.019	0	0	0.563	0	0	0.298	0	0	0	0	0.346	0	0	0	0	0	50.543
Case 13	2.638	1.739	20.399	11.749	4.735	12.551	0	0.946	0	5.461	5.992	0	0	1.279	0	0	0	0	0	0	0	0	0.395	0	0	0	0	0.013	0	0.598	0	0	0	0	0	0	0	0	0.344	0	31.158
Case 14	2.546	8.707	13.757	5.794	6.901	0	0	2.97	0	5.093	7.817	0	0	1.317	0	0	0	0	0	0	0	0	0.231	0	0	0	0.105	0	0	0	0.001	0	0	0	0.271	0	0	0	0	0	44.488
Case 15	2.391	7.325	6.153	7.952	0	6.656	0	12.593	0.276	7.476	3.493	0	0.116	1.573	0	0	0	0	0	0	0	0.297	0.686	0	0	0	0	0	0	0	0	0	0	0	0.161	0	0	0	0	0	42.849
Case 16	3.508	10.181	7.625	1.63	3.847	7.319	0	0.636	0	6.67	1.254	0	0	1.672	0	0	0	0	0	0	0	0	0.126	0	0	0	0.345	0	0	0	0	0	0	0	0.384	0	0	0	0	0	54.801
Case 17	2.863	5.387	18.271	12.645	0	7.778	0	9.264	0	2.925	3.917	0	0	0.809	0	0	0	0	0	0	0	0.389	0.319	0	0	0	0	0	0	0	0	0	0	0	0.469	0	0	0	0	0	34.962
Case 18	2.428	0	18.078	15.046	6.551	8.142	0	0.639	0	6.37	0.263	0	0	0	0	0	0	0	0	0	0	0	0	0	0	0	1.295	0	0	0	2.03	0.091	0	0	1.48	0	0	0	0.2	0	37.384
Case 19	3.307	0.905	24.197	12.396	6.039	0.823	0	5.391	0	3.89	7.231	0	1.029	0	0	0	0	0	0	0	0	0	0.806	0	0	0	0	0	0.025	0	0	0	0	0.197	0.455	0	0	0	0	0	33.306
Case 20	5.906	2.958	13.392	8	3.344	4.796	0	5.108	0	5.722	4.821	0	0.741	1.235	0	0	0	0	0	0	0	0	0.449	0	0	0	0.204	0	0	0	0	0	0	0	0.103	0	0	0	0	0	43.22
Case 21	7.884	3.905	8.761	4.162	0.129	7.818	0	3.055	0	1.342	9.438	0	0	3.224	0	0	0	0	0	0	0	0	1.446	0.063	0	0	0	0	0	0	0	0	0	0	0.935	0	0	0	0	0	47.836
Case 22	3.446	7.84	20.298	2.638	1.93	0.885	0	2.086	1.57	3.955	6.908	0	0	2.881	0	0	0	0	0	0	0	0.271	3.012	0	0	0	0	0	0	0	0	0	0	0	0	0	0	0	0	0	42.277
Case 23	5.599	2.008	13.374	9.138	0.664	3.201	0	1.682	1.017	6.58	10.788	0	1.262	1.671	0	0	0	0	0	0	0	0	3.263	0	0	0	0	0	0	0.385	0	0	0	0	0.466	0	0	0	0.301	0	38.599
Case 24	3.019	0	19.115	18.155	13.054	6.389	0	8.781	0	0.026	3.063	0	0	0.484	0	0	0	0	0	0	0	0	0.07	0	0	0	0	0	0	0	0	0	0	0.188	0.121	0	0	0	0	0	27.534
Case 25	5.633	5.639	11.873	1.458	0.233	3.073	0	5.072	0	13.272	7.878	0	0	3.816	0	0	0	0	0	0	0	0	2.021	0	0	0	0	0	0	0	0	0	0	0	0.498	0	0	0	0	0	39.532
Case 26	5.3	9.489	9.873	0	2.227	3.834	0	0	0	4.923	2.463	0	0	2.284	0	0	0	0	0	0	0	0	0	0	0	0	0.63	0	0	0	0	0	0	0	0.041	0	0	0	0	0	58.933
Case 27	6.363	5.538	12.067	0	2.591	4.726	0	0.33	0.842	3.022	7.35	0	0	2.642	0	0	0	0	0	0	0	0	0.617	0	0	0	0	0	0	0	0	0	0	0	0	0	0	0	0	0	53.91
Case 28	4.679	3.851	12.642	1.999	0	8.263	0	3.022	0	8.712	7.383	0	0	3.443	0	0	0	0	0	0	0	0	1.047	0	0	0	0	0	0	0	0	0	0	0	1.11	0	0	0	0.059	0	43.787
Case 29	6.099	1.115	19.318	7.686	5.056	9.5	0	7.222	0	1.752	2.063	0	0	0.596	0	0	0	0	0	0	0	0	0.023	0	0	0	0	0	0	0	0	0	0	0	0	0	0	0	0	0	39.564
Case 30	4.316	1.164	16.921	17.354	3.651	6.648	0	11.305	0	6.441	0	0	0	1.088	0	0	0	0	0	0	0	0	0.673	0	0	0	0	0	0	0	0	0	0	0.071	0	0	0	0	0	0	30.366
Case 31	1.727	6.317	18.376	2.254	2.136	9.743	0	7.357	0	5.449	3.163	0	0	1.005	0	0	0	0	0	0	0	0	0.748	0	0	0	0.454	0	0	1.2	0.386	0	0	0	0.82	0	0	0	0	0	38.862
Case 32	8.801	3.074	13.992	4.451	2.034	5.382	0	0	0.252	4.833	2.445	0	0	2.569	0	0	0	0	0	0	0	0	2.813	0.231	0	0	0	0	0	0	0	0	0	0	0.091	0	0	0	0	0	49.031
Case 33	4.538	3.2	15.812	0.781	8.984	2.949	0	5.804	0	1.728	6.637	0	0	1.941	0	0	0	0	0	0	0	0	1.768	0	0	0	0	0	0	0	0	0	0	0	0.205	0	0	0	0	0	45.651
Case 34	4.33	5.998	14.912	6.195	0.643	0.206	0	0.713	3.772	10.201	9.916	0	0	2.573	0	0	0	0	0	0	0	0	0.746	0	0	0	0.147	0	1.358	0.567	0.018	0	0	0	0.336	0	0	0	1.185	0	36.182
Case 35	4.136	3.074	9.013	6.922	0	4.332	0	3.658	0.673	1.667	6.057	0	0	0.877	0	0	0	0	0	0	0	0.317	0.115	8.851	0.978	0.969	3.556	2.499	0.86	0.293	0	0	0	0	0.189	0	0	0	0.354	0.074	40.535
Case 36	3.074	6.916	18.324	1.702	0	11.892	0	6.622	0	8.488	1.062	0	0.107	0	0	0	0	0	0	0	0	0	0.235	0	0	0	0	0	0	0	0	0.032	0	0	0.604	0	0	0	0	0	40.94
Case 37	2.325	5.089	13.744	6.496	0.22	0	0	2.838	0	0	0.082	0	0	0	0	0	0	0	0	0	0	0	0	0	16.503	3.747	1.681	0	0	0	10.564	0.533	0	1.94	0.624	0.137	0	0	0	0	33.475
Case 38	2.554	4.421	12.849	7.799	4.774	4.636	0	3.75	0	2.292	9.8	0	0	2.238	0	0	0	0	0	0	0.287	0	2.246	0	0	0	0	0	0	0	0.305	0	0	0	0.737	0	0	0	0.752	0	40.561
Case 39	5.772	4.082	11.403	0	4.117	6.779	0	6.498	0	8.949	1.641	0	0	3.016	0	0	0	0	0	0	0	0.258	1.263	0	0	0	0	0	0	0.145	0	0.039	0	0	0.768	0	0	0	0	0	45.269
Case 40	6.196	1.262	18.569	5.815	1.206	6.033	0.017	5.68	2.779	6.091	8.193	0	0.513	1.11	0	0	0	0	0	0	2.137	0	0.284	0	0	0	0	0	0	0.083	0	0	0	0	1.077	0	0	0	0.114	0	32.839
Case 41	3.359	5.017	8.25	1.183	0	4.225	0	1.566	2.565	7.196	7.362	0	6.154	1.376	0	0	0	0	0	0	2.832	0.045	0.236	0	0	0	0.517	0	1.385	0	0.868	0.043	0	0.103	0.436	0	0	0	0.115	0	45.167
Case 42	5.362	17.08	15.901	0	0	1.759	0	2.842	0	0.662	3.518	0	0	2.117	0	0	0	0	0	0	0.385	0	0	0	0	0	0	0	0	0	0	0	0	0	0.258	0	0	0	0	0	50.115
Case 43	4.094	10.569	20.048	0.002	1.235	1.727	0	0.396	0	12.035	0	0	0	1.923	0	0	0	0	0	0	0.255	0	0	0	0	0	0	0	0	0	0	0.355	0	0	2.329	0	0	0	0	0	45.03
Case 44	7.217	6.477	13.369	1.605	1.464	3.378	0	1.244	0	6.294	5.158	0	0	3.959	0	0	0	0	0	0	0	0	1.955	0	0	0	0	0	0	0.081	0	0	0	0	0.153	0	0	0	0	0	47.642
Case 45	9.67	7.607	10.216	0	8.422	0.773	0	2.059	0	1.133	3.64	0	0	1.053	0	0	0	0	0	0	0.201	0	0	0	1.11	0	2.612	3.328	0	0.484	1.011	0.357	0	0	2.139	0	0.339	0	0.569	1.815	41.46
Case 46	0	8.016	15.161	0	0	7.545	0	0	0.745	4.752	0	0	0	0	0	0	0	0	0	0	0	0	0	0	6.143	14.665	0.199	0	1.732	0	9.237	0	4.358	3.772	10.973	0.757	0	0	0	0	11.945
Case 47	5.228	6.233	12.093	0	10.524	3.301	0	0.329	0	7.966	4.9	0	0	2.605	0	0	0	0	0	0	0	0	0.478	0	0	0	0	0	0	0.153	0	0	0	0.089	0.608	0	0	0	0	0	45.491
Case 48	3.415	3.903	10.974	8.201	8.663	0.96	0	2.458	0.69	1.147	7.09	0	0	1.136	0	0	0	0	0	0	0	0	1.157	0.022	0.995	0.271	0.268	0.296	0.645	0	0.583	0	0.163	0.991	12.972	0	0	0	0.312	0	32.688
Case 49	4.315	6.28	7.474	6.608	0.365	1.67	0	5.056	0.979	4.523	1.304	0	4.137	3.226	0	0	0	0	0	0	0.325	0	0	0	1.097	0	1.205	0	0.697	0	2.007	0	2.357	1.692	7.549	0	0	0	0	0	37.133
Case 50	2.102	0	11.738	7.456	3.703	13.313	0	1.905	0	4.333	8.473	0	0	2.339	0	0	0	0	0	0	0	0	0.97	0	0	0	0.377	0	0.743	0.139	1.948	0	0	0	0.538	0	0	0	0.252	0	39.668
Case 51	8.422	7.472	8.916	0	6.917	3.481	0	1.338	0	0	3.259	0	0	2.369	0	0	0	0	0	0	1.08	0	0	0	0	0	2.69	0	1.194	0.053	0.712	0.29	0	1.249	7.293	0	0	0	0	0	43.263
Case 52	3.022	1.268	11.713	0	0	11.739	0.668	6.413	2.959	5.037	7.562	0.786	1.084	1.43	0	0	0	0	0	0	0	0.12	1.966	0	0	0	0	0	0.031	0	0	0	0	0	0.09	0	0	0	0	0	44.111
Case 53	0.623	4.121	0	0	1.145	0	0	0	0	0	0	0	0	0	0	0	0	0	0	0	0.157	0	0	0	4.576	0	0.11	0	1.153	0	3.455	0	13.181	47.75	7.751	0	0	0	0	0	15.975
Case 54	12.015	8.487	3.352	0	0.562	2.881	0	0.473	0	0	5.152	0	0	1.165	0	0	0	0	0	0	0	0	0.631	0.599	0	0	3.132	0.77	1.121	0.165	0.505	1.282	0	0	1.365	0	0	0	0	0	56.342
Case 55	7.553	12.623	10	10.131	11.424	0	0	5.368	1.381	1.407	0.495	0	0	0	0	0	0	0	0	0	0	0	0	0	0	0	0.001	0	0.561	0	0	0.593	0	0.088	0.499	0	0	0	0	0	37.874
Case 56	6.635	5.357	5.126	0.602	0	7.099	0	0.081	2.087	4.132	3.739	0.709	2.161	0.541	0	0	0	0	0	0	0.315	0	0.469	0.102	0	0	0	1.708	1.785	11.901	0.277	0	0	0	0.645	0	0.562	0	2.189	1.053	40.723
Case 57	14.516	30.411	5.996	0	0	1.423	0	0	0	0	8.361	0	2.056	0	0	0	0	0	0	0	0	0	0.309	0	0	0	0.148	0	0	0	0.995	0	0	0	0	0	0	0	0	0	35.782
Case 58	7.856	7.608	0.192	0	1.059	0	0	0	0	0	5.397	0	0	0	0	0	0.832	0	0	0	0	0	0.179	0	0.137	0	0	0	0	0.11	22.073	8.547	0.042	0.26	0.393	0	0.016	0	0	0	45.299
Case 59	1.152	6.25	11.538	0	0	6.302	0	0	0	0.938	0	0	0	0	0	0	0	0	0	0	0	0	0	0.176	0	0.387	20.237	0	2.435	0	6.836	0.534	0	0	1.306	0	0	0	0.125	0	41.782
Case 60	2.962	14.773	15.786	0.373	0	6.25	0	4.662	0	6.115	1.222	0	0.281	1.067	0	0	0	0	0	0	0.252	0	0	0	0	0	0	0	0	0	0	0	0	0	0.853	0	0	0	0	0	45.402
Case 61	0.873	1.455	6.632	5.023	2.365	1.062	0	1.094	0	1.32	1.377	0.169	0	0.16	0	0	0	0	0	0	0	1.124	0.627	0	0	0.042	0	0.058	30.37	11.624	7.516	0.361	0.403	0	0.095	0	0.128	0	0.665	0.176	25.278
Case 62	3.929	4.143	15.59	15.015	4.802	1.589	0	4.5	0	3.354	4.224	0	0	1.598	0	0	0	0	0	0	0	0	1.225	0	0	0	0	0	0.365	0.772	0	0	0	0	0.091	0	0	0	0.816	0	37.987
Case 63	6.774	7.701	10.872	3.818	2.788	9.477	0	2.793	0	0	7.431	0	0	2.033	0	0	0	0	0	0	0	0	0.267	0	0	0	0	0	0	0	0	0	0	0	0	0	0	0	0	0	46.043
Case 64	5.3	6.134	5.575	8.823	0	6.583	0	2.616	0.289	4.798	3.829	0	0.798	2.325	0	0	0	0	0	0	0	0	1.401	0	0	0	0	0	0.473	0.241	1.644	0.104	0	0.357	0.1	0	0	0	0	0	48.607
Case 65	5.807	4.858	3.167	0	0	8.196	0	3.343	0	0.664	0.265	0	0	0.54	0	0	0	0	0	0	0	0	0	0.174	0	0	15.114	0	0	0.095	2.042	1.922	0	0	1.156	0	0	0	0	0	52.655
Case 66	1.172	0	8.238	0	1.808	0	0	3.023	0	0	2.381	0	0	0	0	0	0	0	0	0	0	0	0	0.242	0	0	0.358	0	1.338	0.804	5.016	45.547	0.365	0.192	0.971	0	0.034	0	1.121	0	27.388
Case 67	3.643	5.203	19.759	7.032	1.494	6.489	0	3.096	1.696	3.526	4.732	0	0	1.873	0	0	0	0	0	0	0	0	0.694	0	0	0	0	0	0	0	0	0	0	0	0	0	0	0	0	0	40.759
Case 68	5.896	12.658	19.277	2.456	5.452	2.126	0	0.771	0	0	2.637	0	0	1.699	0	0	0	0	0	0	0.795	0	0.162	0	0	0	0	0	0.058	0.119	0	0	0	0	0	0	0	0	0.049	0	45.844
Case 69	6.982	8.968	13.465	0	3.048	0.368	0	0	1.381	7.17	4.906	0	1.069	0	0	0	0	0	0	0	0.048	0	0	0	0	0	1.546	0	0.069	0	3.541	0.023	0	0	1.399	0	0	0	0	0	46.014
Case 70	5.595	0	0	7.054	2.703	0	0	8.736	0	5.973	8.386	0	4.717	0	1.09	0	0	0	0	0	2.814	0	0	0.072	0	0	0	0	0	0.007	0	0	0	0	0.278	0	0	0	0.619	0.251	51.701
Case 71	2.213	3.028	16.848	5.083	4.338	0.785	0	0	3.66	9.948	4.881	0	1.868	0	0	0	0	0	0	0	0	0	0.819	0	0	0	0.904	0	0	0	3.257	0.154	0	0	1.121	0	0	0	0	0	41.09
Case 72	5.78	11.655	15.474	0.655	0.889	3.41	0	4.992	0	4.186	1.708	0	0	1.52	0	0	0	0	0	0	0	0	0.064	0	0	0	0	0	0	0	0	0	0	0	0	0	0	0	0	0	49.665
Case 73	4.503	8.064	11.118	6.023	3.329	8.702	0	0.916	0	6.677	4.487	0	1.113	0.648	0	0	0	0	0	0	0	0.009	0	0	0.036	0	0.021	0	0	0	0.602	0.293	0	0	0.519	0	0	0	0	0	42.937
Case 74	4.857	9.595	14.31	2.418	6.484	0.156	0	5.848	0	2.957	1.87	0	0	2.325	0	0	0	0	0	0	0	0	0.189	0	0	0	0	0	0	0	0	0	0	0	0	0	0	0	0	0	48.987
Case 75	5.404	7.958	6.419	0	2.325	10.668	0	2.556	0.369	0.879	5.421	0	0.269	1.093	0	0	0	0	0	0	1.59	0	0	0	0	0	0	0	0.717	0	2.314	3.761	0	0	0.492	0	0	0	0	0	47.761
Case 76	6.384	8.127	16.271	4.91	4.131	4.548	0	1.841	0	3.782	3.449	0	0	2.401	0	0	0	0	0	0	1.793	0	0	0	0	0	0	0	0	0	0	0	0	0	0.469	0	0	0	0	0	41.892
Case 77	3.724	16.116	10.431	0	0	0	0	6.435	0.08	0.271	6.719	0	0	0.731	0	0	0	0	0	0	0	0	0.112	0	0	0	0	0	0	0	0	0	0	0	0.03	0	0	0	0	0	55.348
Case 78	3.3	7.818	11.809	5.973	4.761	11.086	0	2.481	0	6.275	0.882	0	0	3.438	0	0	0	0	0	0	0	0	0.848	0	0	0	0	0	0	0	0	0	0	0	0.098	0	0	0	0	0	41.228
Case 79	4.211	5.451	12.398	0	2.222	8.808	0	0	0	10.507	5.444	0	0	1.879	0	0	0	0	0	0	0	0	0.576	0	0	0	0.15	0	0	0	0	0	0	0	0.844	0	0	0	0	0	47.508
Case 80	1.719	1.089	20.183	11.626	7.417	12.402	0	3.309	1.878	0	2.908	0	1.127	3.028	0	0	0	0	0	0	0	0	0.415	0	0	0	0	0	0	0	0	0	0	0	0	0	0	0	0	0	32.899
Case 81	2.526	7.228	12.076	1.462	1.971	1.638	0	9.281	0	5.254	0	0	1.543	1.097	0	0	0	0	0	0	0	0	3.182	0	0	0	0	0	0	0	1.728	16.128	0	0	0.539	0	0	0	0	0	34.344
Case 82	2.684	2.454	15.38	3.486	5.448	7.158	0	0.91	0.598	0	5.727	0	3.027	4.141	0	0	0	0	0	0	3.457	0	2.9	0	0	0	0.765	0	0.229	0	0	0	0	0	0.067	0	0	0	0.071	0	41.496
Case 83	0.528	3.321	12.711	9.535	10.062	9.589	0	4.615	0	5.771	10.631	0.509	0	1.6	0	0	0	0	0	0	1.952	0	0	0	0	0	0	0	0	0	0	0	0	0	0.192	0	0	0	0	0	28.981
Case 84	1.106	12.185	14.403	6.795	0.852	4.544	0	0.934	2.889	5.393	3.233	0	0	2.17	0	0	0	0	0	0	0	0	0.869	0	0	0	0	0	0	0	0	0	0	0	0.985	0	0	0	0	0	43.639
Case 85	3.128	7.531	5.126	5.143	1.128	0	0	0.942	0	4.569	5.697	0	1.769	1.546	0	0	0	0	0	0	23.362	2.25	0	0	0	0.214	0	0	2.475	0	0.846	0	0.081	0	0	0	0.121	0	0.341	0	33.73
Case 86	0.753	11.546	13.216	2.087	0.828	1.754	0	0	1.827	10.199	0.411	0	0	1.001	0	0	0	0	0	0	1.008	0	0	0	0	0.207	0.675	0	0.956	0	4.769	0	0	0	0.167	0	0	0	0	0	48.593
Case 87	3.186	8.512	17.247	0	0	9.146	0	4.999	0	8.151	3.073	0	0	2.9	0	0	0	0	0	0	0	0	1.104	0	0	0	0	0	0	0	0	0	0	0	0	0	0	0	0	0	41.68
Case 88	3.816	6.247	11.937	5.565	1.921	5.533	0	8.814	0	0.849	6.946	0	0	2.869	0	0	0	0	0	0	0	0	0.609	0	0	0	0	0	0	0	0	0	0	0	0	0	0	0	0	0	44.892
Case 89	1.082	1.315	16.797	16.925	6.129	13.093	0	0.777	0.16	0	6.591	0	0	0.591	0	0	0	0	0	0	0	0	0	0	0	0	0	0	0	0	0	0	0	0.062	0	0	0	0	0	0	36.475
Case 90	3.617	1.194	15.098	16.883	3.927	3.171	0	3.263	0	6.233	3.729	1.707	0	0	0	0	0	0	0	0	0	0	0.494	0	0	0	0.539	0	0.587	0	0.262	0.806	0	0.07	0.965	0	0	0	2.749	0	34.704
Case 91	4.408	4.879	8.515	1.384	3.524	4.329	0	4.646	0.375	14.068	7.469	0.861	0	1.102	0	0	0	0	0	0	0	0	0.386	0	0	0	0	0	0	0	0	0	0	0	1.592	0	0	0	0	0	42.459
Case 92	5.683	3.951	3.721	0	3.924	7.1	0	6.739	0.345	5.401	7.268	0	0	3.782	0	0	0	0	0	0	2.061	0	0	0	0	0	0	0	0	0	0	0	0	0	2.544	0	0	0	0	0	47.479
Case 93	4.099	4.867	4.771	7.215	0	8.042	0	5.729	0.447	11.49	2.06	0	0	1.575	0	0	0	0	0	0	0.14	0	0.414	0	0	0	0.177	0	0	0	0	0	0	0	4.634	0	0	0	0	0	44.336
Control 1	0	0.85	15.866	6.31	10.562	9.138	0	13.298	0.106	5.066	0.606	0	0.852	0	0	0	0	0	0	0	0	0	1.449	0	0	0	0	0	0	0	0	0	0	0	0.463	0	0	0	0	0	35.432
Control 2	4.605	9.074	16.795	1.792	4.826	9.444	0	3.351	0	7.536	0.869	0	0	1.767	0	0	0	0	0	0	0	0	0.813	0	0	0	0	0	0	0	0	0	0	0.023	0.002	0	0	0	0	0	39.101
Control 3	1.877	2.045	24.843	15.814	0	14.026	0	10.75	0	6.055	0	0	0	0.566	0	0	0	0	0	0	0.688	0	0	0	0	0	0	0	0	0	0	0	0	0.052	0.305	0	0	0	0	0	22.976
Control 4	5.371	2.154	16.801	2.606	0	2.474	1.08	15.953	3.876	6.184	3.841	0	1.872	0	0	0	0	0	0	0	0	0	1.458	0	0	0	0	0	0	0	0	0	0	0	0.1	0	0	0	0	0	36.231
Control 5	1.375	6.258	9.505	0	0	7.385	1.535	5.599	0	8.126	1.579	0	0	0.704	0	0	0	0	0	0	0	0	0.751	0.333	0	0	3.208	0	0	0.878	0	1.089	0	0	1.907	0	0	0	0	0	49.767
Control 6	5.329	4.881	7.733	0.667	0	11.03	0	9.083	0	8.192	0.495	0	0	0.656	0	0	0	0	0	0	6.681	0	0	0	0	0	0.683	0	0.472	0	1.878	0	0	0	0	0	0	0	0	0	42.218
Control 7	2.601	5.332	14.996	9.769	0	8.648	0	5.836	0	4.653	2.916	0.214	0	1.998	0	0	0	0	0	0	0	0	1.816	0.107	0	0	0.19	0	0	0.12	0	0	0	0	0.417	0	0	0	0	0	40.384
Control 8	1.671	9.378	17.979	0	5.123	2.112	0	5.782	0	6.84	5.519	0	0	2.419	0	0	0	0	0	0	0	0	1.418	0	0	0	0	0	0	0	0	0	0	0	0.336	0	0	0	0	0	41.42
Control 9	1.242	8.291	17.352	7.49	4.232	12.145	0	6.505	0	6.034	0	0	0	1.818	0	0	0	0	0	0	0	0	1.412	0	0	0	0	0	0	0	0	0	0	0	0.394	0	0	0	0	0	33.082
Control 10	3.02	9.925	15.802	3.502	5.65	1.696	0	2.19	0	2.619	4.979	0	0	1.568	0	0	0	0	0	0	0	0	0.287	0	0	0	0.078	0	0	0	0.276	0	0	0	0.009	0	0	0	0	0	48.395
Control 11	1.101	10.054	10.541	6.096	1.474	0	0	0.763	0	7.488	4.958	0	0	2.954	0	0	0	0	0	0	0.583	0	0	0	0	0	1.452	0	0	0	2.032	0	0	0	0.751	0	0	0	0	0	49.751
Control 12	5.058	8.441	14.58	3.361	0	2.884	0	0	0	10.244	4.455	0	1.395	1.136	0	0	0	0	0	0	0	0	1.879	0	0	0	0	0	0	0	0	0	0	0	0.783	0	0	0	0	0	45.781
Control 13	2.55	2.557	20.786	4.501	8.052	5.066	0	8.91	0	3.688	4.875	0	0	1.533	0	0	0	0	0	0	0	0	0.741	0	0	0	0	0	0	0	0	0	0	0.341	0.167	0	0	0	0	0	36.23
Control 14	4.535	11.631	7.725	0	5.997	7.675	0	1.824	0.57	0.841	8.724	0	0	1.764	0	0	0	0	0	0	0	0	0.818	0	0	0	0.197	0	0	0	0	0	0	0	0.686	0	0	0	0	0	47.013
Control 15	9.212	5.355	10.069	2.023	5.142	2.631	0	0.488	4.778	0	8.446	0	0	2.129	0	0	0	0	0	0	0	0	0.404	0	0	0	0	0.169	0	0.039	0	0	0	0	0	0	0	0	0	0	49.113
Control 16	6.47	5.303	18.993	2.563	0.207	9.737	0	3.235	0	1.017	5.744	0	0	2.229	0	0	0	0	0	0	0	0.141	0.409	0	0	0	0	0	0	0	0	0	0	0	0.065	0	0	0	0	0	43.884
Control 17	8.281	2.151	11.054	2.613	2.32	1.971	0	4.552	1.849	3.468	8.665	0	2.299	1.818	0	0	0	0	0	0	0	0	0.797	0.12	0	0	2.149	0.393	0.036	0.106	0	0.938	0	0	0.705	0	0	0	0.133	0	43.582
Control 18	4.325	6.412	9.159	0	5.023	7.659	0	1.465	0	7.328	9.257	0	0.03	1.522	0	0	0	0	0	0	2.166	0	0.76	0	0	0	0	0	0	0.003	0	0	0	0	0	0	0	0	0	0	44.889
Control 19	11.857	3.772	12.863	0	0.948	5.693	0	2.533	3.329	4.084	5.423	0	0	2.752	0	0	0	0	0	0	0	0.03	0.558	0	0	0	0	0	0	0	0	0	0	0	0	0	0	0	0	0	46.156
Control 20	6.612	1.161	20.228	4.971	2.767	8.441	0	5.344	1.159	0	6.029	0	0	1.85	0	0	0	0	0	0	0	0	0.255	0	0	0	0	0	0	0.173	0	0	0	0	0	0	0	0	0	0	41.007
Control 21	10.733	2.544	11.013	3.306	7.32	14.589	0	1.181	0	2.427	4.764	0	0.892	0.996	0	0	0	0	0	0	0	0	1.363	0	0	0	0	0	0	0	0	0	0	0	0	0	0	0	0	0	38.87
Control 22	5.939	4.221	11.294	4.575	3.876	6.578	0	4.608	1.345	2.665	6.136	0	0	2.184	0	0	0	0	0	0	0	0	0.941	0	0	0	0	0	0	0	0	0	0	0	0	0	0	0	0	0	45.636
Control 23	1.347	0.078	16.431	20.705	4.828	9.13	0	2.729	0.069	4.275	5.028	0	0	0.57	0	0	0	0	0	0	0	0	0.543	0	0	0	0	0	0	0.026	0	0	0	0	0.446	0	0	0	0	0.343	33.449
Control 24	4.569	3.024	13.956	3.167	9.57	8.241	0	1.412	0	4.296	2.903	0	0	0.843	0	0	0	0	0	0	0.294	0	0	0	0	0	2.129	0	0	0.094	0	1.622	0	0	0.686	0	0	0	0	0	43.193
Control 25	6.01	1.436	14.593	7.032	2.391	15.101	0	1.511	1.083	4.687	4.638	0	0	0.884	0	0	0	0	0	0	0	0	0.627	0	0	0	0	0	0	0	0	0	0	0	0.404	0	0	0	0	0	39.599
Control 26	5.386	1.369	13.42	13.775	0.111	6.585	0	5.484	3.417	3.273	4.458	0	0.869	1.803	0	0	0	0	0	0	0	0	0.888	0	0	0	0	0	0	0	0	0	0	0	0	0	0	0	0	0	39.16
Control 27	1.368	1.698	22.79	8.838	5.876	5.906	0	3.489	0.088	1.884	10.584	0	0	1.344	0	0	0	0	0	0	0	0	0.268	0	0	0	0	0	0	0	0	0	0	0	0	0	0	0	0	0	35.864
Control 28	5.318	4.444	19.137	7.729	0	6.858	0	3.746	2.539	2.543	4.436	0	0	1.593	0	0	0	0	0	0	0	0.235	0.412	0	0	0	0	0	0	0	0	0	0	0	0.417	0	0	0	0	0	40.592
Control 29	7.473	0.751	5.468	10.05	4.012	12.91	0	0.532	0	0	6.777	0.491	0.918	0.936	0	0	0	0	0	0	0	0	0	0.214	0	0	0.801	0	0.379	0	0	1.392	0	0	0.171	0	0	0	0	0	46.723
Control 30	7.541	3.759	10.153	5.117	2.918	1.864	0	7.04	0	6.014	5.493	0	0	2.262	0	0	0	0	0	0	0	0	0.788	0	0	0	0	0	0	0	0	0	0	0	0	0	0	0	0	0	47.048
Control 31	4.52	6.253	12.76	3.41	3.607	8.576	0	2.072	0.973	3.016	8.276	0	0.486	1.916	0	0	0	0	0	0	0	0	0.769	0	0	0	0	0	0	0	0	0	0	0	0	0	0	0	0	0	43.362
Control 32	5.939	8.86	10.431	3.384	2.941	0	0	1.952	2.136	4.881	5.011	0	0.854	1.405	0	0	0	0	0	0	0	0	0	0	0	0	0.816	0	0	0	0	0.317	0	0	0	0	0	0	0	0	51.069
Control 33	1.498	7.814	9.428	3.34	7.209	0	0	8.326	0	7.314	7.768	0	0	2.676	0	0	0	0	0	0	0	0	3.778	0	0	0	0	0	0	0	0	0	0	0	0.15	0	0	0	0	0	40.697
Control 34	2.562	5.005	15.512	13.113	7.89	8.454	0	1.785	0.073	5.947	1.044	0	1.736	0.585	0	0	0	0	0	0	0	0	1.022	0	0	0	0	0	0	0	0	0.134	0	0	0	0	0	0	0	0	35.137
Control 35	5.916	3.552	18.817	4.244	2.925	7.325	0	1.335	1.11	0.287	10.731	0	0	2.341	0	0	0	0	0	0	1.425	0	0	0	0	0	0	0	0	0	0	0	0	0	0.454	0	0	0	0	0	39.536
Control 36	3.565	0.411	22.497	13.876	4.814	9.959	0	9.061	0.242	0	5.733	0	0.469	0.231	0	0	0	0	0	0	0	0	0.349	0	0	0	0	0	0	0	0.268	0	0	0	0.011	0	0	0	0.005	0	28.508
Control 37	1.871	0.008	18.579	9.923	3.272	12.97	0	0.391	0.519	4.317	7.674	0	1.434	0.943	0	0	0	0	0	0	0	0	2.132	0	0	0	0	0	0	0.12	0	0	0	0	0.383	0	0	0	0	0	35.465
Control 38	3.526	1.784	15.238	3.364	4.442	5.897	0	5.949	0	3.122	9.196	0	0.552	1.259	0	0	0	0	0	0	0.494	0	0.672	0	0	0	0	0	0.229	0.205	0	0	0	0	0.315	0	0	0	0	1.013	42.741
Control 39	9.681	5.168	8.177	0	3.056	8.084	0	2.462	0.962	4.905	3.781	0	0.912	0.896	0	0	0	0	0	0	0	0	0.629	0	0	0	0	0	0	0	0	0	0	0	0.096	0	0	0	0	0	51.187
Control 40	2.43	2.867	8.179	8.778	5.422	4.166	0	5.442	0	6.389	6.245	7.012	0	1.295	0	0	0	0	0	0	0	0	1.272	0	0	0	0	0	0	0	0	0	0	0.016	0	0	0	0	0	0	40.482
Control 41	2.35	1.656	14.62	14.545	13.481	16.438	0	8.149	0.804	1.611	0	0	0.217	0	0	0	0	0	0	0	0	0	0	0	0	0	0	0	0	0	0	0	0	0	0.035	0	0	0	0	0	26.09
Control 42	5.551	2.336	14.533	5.513	6.455	9.722	0	2.549	0.637	0	6.93	0	0	2.522	0	0	0	0	0	0	0	0	1.191	0	0	0	0	0	0	0	0	0	0	0	0	0	0	0	0	0	42.058
Control 43	2.291	4.207	14.843	4.765	14.512	8.959	0	4.249	0	5.071	0.774	0	0.834	0.496	0	0	0	0	0	0	0	0	0.324	0	0	0	0	0	0	0	0	0	0	0	0.034	0	0	0	0	0	38.639
Control 44	9.439	4.947	7.143	3.386	3.572	10.261	0	0.144	1.008	1.659	11.617	0	0	2.916	0	0	0	0	0	0	0	0	1.712	0	0	0	0	0	0	0	0	0	0	0	0.073	0	0	0	0	0	42.12
Control 45	9.712	12.984	10.087	0	0.396	5.382	0	0.006	0	0	7.347	0	0	2.918	0	0	0	0	0	0	0	0	0.358	0	0	0	0	0	0	0	0	0	0	0	0	0	0	0	0	0	50.806
Control 46	5.541	4.474	3.89	2.633	6.031	9.456	0	1.146	0.916	5.073	9.707	0	0.114	2.852	0	0	0	0	0	0	0	0	0.077	0	0	0	0	0	0.093	0.107	0	0	0	0	0	0	0	0	0	0	47.888
Control 47	3.912	2.85	15.593	18.095	5.332	5.452	0.606	0	0	3.412	6.64	0	0.773	0.972	0	0	0	0	0	0	0	0	0.682	0	0	0	0	0	0	0	0	0	0	0	0.107	0	0	0	0	0	35.57
Control 48	4.969	1.775	9.191	4.96	13.091	2.714	0	3.37	0	9.49	5.579	0	3.392	0	0	0	0	0	0	0	0.583	0	1.419	0	0	0	0	0	0	0	0	0	0	0	0.165	0	0	0	0	0	39.3
Control 49	3.594	1.906	8.408	7.289	8.101	4.991	0	3.43	1.462	9.289	8.866	0	0	3.701	0	0	0	0	0	0	0	0	0.704	0	0	0	0	0	0	0	0	0	0	0	0.055	0	0	0	0	0	38.201
Control 50	2.173	8.251	12.012	5.483	2.646	4.878	0	0.016	0.902	6.478	4.039	0	0.042	1.336	0	0	0	0	0	0	0	0	0.088	0	0	0	0.641	0	0.4	0	1.255	0	0.153	0	0.671	0	0	0	0	0	48.535
Control 51	7.032	3.585	16.502	0	0.784	7.233	0	2.501	0	3.617	4.927	0.838	0	1.409	0	0	0	0	0	0	0.171	0	1.565	0	0	0	0.486	0	0	0.017	0.461	0	0	0	0	0	0	0	0	0	48.872
Control 52	0.457	13.398	13.426	0	3.149	3.814	0	3.186	0.495	1.156	11.274	0	0	1.29	0	0	0	0	0	0	0	0	0.619	0	0	0	0	0	0	0	0	0	0	0	0	0	0	0	0	0	47.733
Control 53	6.041	3.553	11.946	5.022	3.327	4.054	0	1.525	5.553	2.352	9.829	0	0	1.67	0	0	0	0	0	0	0	0	0.978	0	0	0	0.042	0	0	0	0	0	0	0	0.175	0	0	0	0	0	43.932
Control 54	4.334	2.562	20.705	5.192	3.458	1.613	0	2.504	1.189	4.191	7.717	0	0	2.129	0	0	0	0	0	0	0	0	0.928	0	0	0	0	1.001	0	2.069	0	0	0	0.202	0	0	0	0	0.662	0.006	39.534
Control 55	5.796	2.433	14.16	1.708	3.614	1.559	0	8.73	0	8.501	8.769	0	0.729	2.386	0	0	0	0	0	0	0	0	0.727	0	0	0	0	0	0	0	0	0	0	0	0.054	0	0	0	0	0	40.831
Control 56	6.18	5.934	13.09	0.613	1.756	7.687	0	2.548	5.055	0	5.993	0	0	3.788	0	0	0	0	0	0	0	0	0.514	0	0	0	0	0	0	0.014	0	0	0	0	0	0	0	0	0	0	46.825
Control 57	2.949	6.448	13.409	2.764	2.826	5.637	0	1.867	0	2.864	8.37	0	0	2.136	0	0	0	0	0	0	0	0	0.533	0	0	0	0	0	0	0.62	0	0	0	0	0.387	0	0	0	0	0	49.187
Control 58	10.912	4.005	13.135	3.566	0.994	0	0	2.004	3.592	0.967	4.771	0	0.624	6.769	0	0	0	0	0	0	0	0	0.777	0	0	0	0	0	0	0	0	0	0	0	0.258	0	0	0	0	0	47.625
Control 59	4.441	6.826	15.358	1.96	2.169	5.195	0	3.266	0.614	0.568	8.977	0	0	2.463	0	0	0	0	0	0	0	0	0.722	0	0	0	0	0	0	0	0	0	0	0	0	0	0	0	0	0	47.438
Control 60	5.031	8.25	12.817	0.73	4.226	6.364	0	0	0	5.46	4.442	0	0	2.121	0	0	0	0	0	0	0	0	0.068	0	0	0	0	0	0	0.022	0	0	0	0	0.34	0	0	0	0	0	50.127
Control 61	3.526	3.904	19.139	0.306	4.823	10.516	0	1.18	0	4.863	5.626	0	0	1.618	0	0	0	0	0	0	0	0	0.583	0	0	0	0.43	0	0	0.972	0	0	0	0	0	0	0	0	0	0	42.511
Control 62	4.836	1.171	19.388	10.178	0.694	14.811	0	4.806	0	2.314	5.034	0	0	1.549	0	0	0	0	0	0	0	0	0.496	0	0	0	0	0	0	0	0	0	0	0	0	0	0	0	0	0	34.721
Control 63	5.789	3.579	15.446	6.965	2.177	5.787	0	1.622	0	3.324	5.43	0	0	1.872	0	0	0	0	0	0	0	0	0.79	0	0	0	0	0	0	0	0	0	0	0	0.074	0	0	0	0	0	47.144
Control 64	5.423	1.486	15.888	9.431	2.112	7.809	0.997	4.589	1.015	1.085	3.578	0	0	0.686	0	0	0	0	0	0	0	0	0.189	0	0	0	1.097	0.289	0	0.174	1.372	0	0	0	0	0	0	0	0	0	42.778
Control 65	7.069	7.304	14.348	1.318	3.43	9.232	0	0	0	3.512	3.376	0	0	2.541	0	0	0	0	0	0	0	0	0.444	0	0	0	0	0	0	0	0	0	0	0	0.18	0	0	0	0	0	47.243
Control 66	5.315	5.181	11.833	4.063	3.282	10.721	0	4.526	0	3.097	4.059	0	0	1.952	0	0	0	0	0	0	0	0	1.846	0	0	0	0	0	0	0	0	0	0	0	0.176	0	0	0	0	0	43.945
Control 67	6.596	0	18.436	9.255	2.276	8.395	0.433	3.791	1.011	0	7.248	0	0	1.846	0	0	0	0	0	0	0	0	0.862	0	0	0	0	0	0	0	0	0	0	0	0	0	0	0	0.217	0	39.63
Control 68	3.336	2.368	17.089	2.362	4.085	10.613	0	2.696	0.76	1.406	10.766	0	0	2.283	0	0	0	0	0	0	0	0.501	0.095	0	0	0	0	0	0	0.039	0	0	0	0	0	0	0	0	0	0	41.601
Control 69	4.128	7.528	15.302	1.727	0.827	11.63	0	0.319	2.341	0.516	5.606	0	0.483	2.248	0	0	0	0	0	0	0	0	0.417	0	0	0	0	0.054	0	0	0	0	0	0	0	0	0	0	0	0	46.87
Control 70	3.63	3.876	11.39	9.622	4.196	7.711	0	2.391	0.612	3.825	6.415	0	0	1.871	0	0	0	0	0	0	0	0	0.465	0	0	0	0	0	0	0	0	0	0	0	0.156	0	0	0	0	0	43.837
Control 71	4.799	4.729	14.394	0.599	2.548	12.319	0	2.707	0.321	8.804	2.339	0	0	3.576	0	0	0	0	0	0	0	0	0.143	0	0	0	0	0	0	0	0	0	0	0	0	0	0	0	0	0	42.718
Control 72	6.279	2.579	11.92	9.242	0.314	0.488	6.116	2.852	0.912	2.904	2.538	0	0	2.531	0	0	0	0	0	0	0	0	0.467	0.226	0	0	1.821	0.193	0	0.115	0	0.916	0	0	0	0	0	0	0	0	47.585
Control 73	4.329	1.24	16.968	3.07	4.148	14.118	0	0.743	0	1.85	6.846	0.514	0	2.172	0	0	0	0	0	0	0	0	0.716	0	0	0	0	0	0	0	0	0	0	0	0	0	0	0	0	0	43.284
Control 74	2.565	0.31	14.588	14.766	6.373	4.768	0	8.304	0.674	2.035	5.943	0	2.55	0.796	0	0	0	0	0	0	0	0	1.789	0	0	0	0	0	0	0.278	0	0	0	0	0.256	0	0	0	0	0	34.003
Control 75	3.59	1.075	22.015	9.87	6.501	4.601	0	7.069	5.719	2.501	1.325	0	0	0.649	0	0	0	0	0	0	0.287	0	0	0	0	0	0	0	0	0	0	0	0	0	0.059	0	0	0	0	0	34.736
Control 76	3.284	4.011	13.645	3.523	5.126	10.396	0	2.939	0	4.991	3.496	0	0	1.061	0	0	0	0	0	0	1.726	0	0	0	0	0	0	0	0	0.018	0	0	0	0	0.501	0	0	0	0	0	45.279
Control 77	8.317	3.909	11.799	5.727	3.073	1.083	0.112	3.898	0	1.925	6.756	0.064	0	4.059	0	0	0	0	0	0	0	0	0.852	0	0	0	0	0	0	0	0	0	0	0	0	0	0	0	0	0	48.423
Control 78	4.442	0.926	10.97	2.273	10.724	9.883	0	0	0.924	3.102	7.49	0.972	0	2.301	0	0	0	0	0	0	0	0	0.998	0	0	0	0	0	0	0.278	0	0	0	0	0.191	0	0	0	0	0	44.524
Control 79	4.926	8.794	10.51	0.033	2.986	1.94	0	2.018	0.572	0.276	6.253	0	0	3.207	0	0	0	0	0	0	0	0	1.307	0	0	0	0	0	0	0	0	0	0	0	0	0	0	0	0	0	57.176
Control 80	8.621	3.946	11.551	4.244	2.516	7.481	0	2.179	1.012	4.503	5.72	0	0	1.943	0	0	0	0	0	0	0.843	0	0	0	0	0	0.015	0.022	0	0.03	0	0	0	0	0.138	0	0	0	0	0	45.235
Control 81	3.299	2.086	13.582	15.648	6.16	10.101	0	7.523	0.25	1.25	1.6	0	0.682	0.171	0	0	0	0	0	0	0	0	1.074	0	0	0	0.007	0	0	0.164	0	0.234	0	0.374	0.086	0	0	0	0.064	0	35.641
Control 82	8.055	6.783	7.036	0	2.206	4.93	0	5.958	0.191	0.085	6.626	0	0	2.571	0	0	0	0	0	0	0	0	0.389	0	0	0	0	0	0	0	0	0	0	0	0	0	0	0	0	0	55.167
Control 83	4.476	11.917	14.609	2.48	0.63	1.839	0	2.32	0	1.983	7.343	0	0	2.726	0	0	0	0	0	0	0	0	0.43	0	0	0	0	0	0	0	0	0	0	0	0	0	0	0	0	0	49.245
Control 84	2.379	8.093	22.532	2.872	0	7.815	0	2.143	0	0	5.137	0	0	1.787	0	0	0	0	0	0	0	0	1.01	0	0	0	0	0	0	0	0	0	0	0	0.392	0	0	0	0	0	45.838
Control 85	4.121	3.565	14.272	5.63	3.642	18.269	0	0	3.861	0.465	5.778	0	0	1.148	0	0	0	0	0	0	0	0.046	0.433	0	0	0	0	0	0	0	0	0	0	0	0	0	0	0	0	0	38.769
Control 86	4.674	3.044	17.615	11.848	2.049	6.306	0	1.311	5.042	3.99	0.317	0	0	1.488	0	0	0	0	0	0	0	0	0.537	0	0	0	0	0	0	0	0	0	0	0	0	0	0	0	0	0	41.777
Control 87	7.784	0.978	12.477	3.935	0.822	16.461	0.063	0.071	0	4.491	8.735	1.604	1.569	0	0	0	0	0	0	0	0.126	0	0.423	0	0	0	0	0	0	0.309	0	0	0	0	0.253	0	0	0	0	0	39.896
Control 88	6.581	4.815	12.348	4.988	5.023	7.884	0	8.902	0	2.089	4.265	0	0	0.169	0	0	0	0	0	0	0	0	0	0	0	0	3.06	0	0	0	2.38	0.165	0	0	0.181	0	0	0	0	0	37.148
Control 89	6.146	10.976	13.534	3.047	5.698	4.302	0	0	0	1.34	2.929	0	0.785	1.325	0	0	0	0	0	0	0	0	0.243	0.077	0	0	0.294	0	0	0	0	0	0	0	0.082	0	0	0	0	0	49.219
Control 90	2.336	3.372	19.738	2.731	10.557	12.332	0	4.607	0.075	7.458	3.896	0	0	1.938	0	0	0	0	0	0	0	0	0.9	0	0	0	0	0	0	0	0	0	0	0	0	0	0	0	0	0	30.059
Control 91	3.253	6.397	11.793	2.34	2.757	14.318	0	0	0.125	3.105	1.701	0	0	0.266	0	0	0	0	0	0	0	0	0.486	0.159	0	0	0.657	0	0.521	0	0	1.617	0	0	0.048	0	0	0	0	0	50.453
Control 92	2.468	0.465	24.022	8.445	12.982	7.737	0	0	5.539	0.309	2.431	0	0	0.749	0	0	0	0	0	0	0	0	0.358	0	0	0	0.031	0	0.021	0	0	0	0	0	0.14	0	0	0	0	0	34.299
Control 93	5.637	3.418	16.015	16.089	0.094	12.338	0	1.985	1.684	0	4.919	0	0	1.479	0	0	0	0	0	0	0	0	0.562	0	0	0	0	0	0	0	0	0	0	0	0	0	0	0	0	0	35.777

## Sheet: SupplementaryTable8
Supplementary Table 8. Performance improvement of the first method over the second method across settings shown in Supplementary figure 3 (Additional file 1) using one-sided T tests
	First method	Second method	p-value
Algorithm	MetDecode	Other	0.0892
	Other	MetDecode 0 unk	0.381
	MetDecode 1 unk	Other	0.0208
	MetDecode 1 unk	MetDecode 0 unk	0.0011
	Other	CelFiE	0.019
	CelFiE 1 unk	CelFiE 0 unk	0.0032
	Other	CancerLocator	0.4383
	NNLS	Other	0.168
	Other	QP	0.0099
	NNLS	QP	3.20991e-07
	MetDecode	QP	6.11286e-06
	MetDecode 1 unk	QP	2.10107e-08
	NNLS	MetDecode	0.4324
	MetDecode 1 unk	NNLS	0.0176
	MetDecode	CelFiE	2.09036e-05
	MetDecode 1 unk	CelFiE	1.22108e-08
	MetDecode 1 unk	CelFiE 1 unk	1.26016e-05
	MetDecode	CancerLocator	0.1057
	MetDecode 1 unk	CancerLocator	0.0022
Marker region size	Other	Region size: 50 bp	0.3572
	Other	Region size: 100 bp	0.351
	Other	Region size: 250 bp	0.1426
Marker region filter	Markers: all-markers	Other	0.2436
	Other	Markers: significant	0.1045
	Other	Markers: balanced	0.1038
Atlas entities	Full atlas	Condensed atlas	0.0253
